# Supplementary material for: Age-progressive interplay of HSP-proteostasis, ECM-cell junctions and biomechanics ensures C. elegans astroglial architecture
Source: Nat Commun. 2024 Apr 3;15:2861. doi: 10.1038/s41467-024-46827-2 (PMC10991496; doi:10.1038/s41467-024-46827-2)
Supplement: Supplementary file 10 — Source Data [file 41467_2024_46827_MOESM10_ESM.xlsx]

## Sheet: Source Data Figure 1
		CEPsh glia membrane Volume (μm^3)
genotype	animal replicates	L1 stage	L2 stage	L3 stage	L4 stage	adult stage
WT	1	2195.13	1729.95	4186.83	7825.01	4004.1
	2	2137.97	1758.52	3501.88	7705	8107.74
	3	1197.32	2541.77	2518.53	7873.06	5634.06
	4	1117.45	1645.19	2787.25	5850.91	6417.89
	5	1534.85	1733.07	2865.24	7246.46	5709.31
	6	686.12	1813.86	2971.02	8261.41	5177.73
	7	1079.69	1753.84	3454.36	8032.07	7056.49
	8	1721.55	1705.28	2280.01	7404.06	9609.65
	9	311.163	1455.69	2589.22	5875.75	7714.16
	10	853.614	1500.05	2062.14	6058.49	10661.4
	11	1222.26	2006.41	1320.88	5757.71	9410.33
	12	1928.75	1742.51	3319.94	3967.67	9362.42
	13	1236.25	2031.35	2846.1	7969.8	12456.6
	14	1366.77	1347.18	3261.56	6555.87	6852.28
WT	Mean	1327.78	1768.9	2854.64	6884.52	7726.72
	SD	539.353	290.364	704.26	1239.74	2352.01

## Sheet: Source Data Figure 2
Figure 2c
animal replicates	CEPsh glia length absolute values (μm) (L4 stage)
1	WT	unc-23(e25)
2	25.25	38.6
3	25.07	93.6
4	24.54	34.1
5	26.7	41.49
6	27.78	49.97
7	24.9	68.93
8	23.09	65.31
9	25.98	40.98
10	26.7	50.51
11	24.98	38.07
12	25.26	45.28
13	27.26	83.51
14	28.5	42.93
15	23.99	69.09
16	28.86	32.66
17	25.64	51.59
18	27.4	31.42
19	26.7	31.97
20	27.61	46.72
21	31.93	54.49
22		34.48
23		113.64
24		37.52
25		49.81
26		29.88
27		22.92
28		31.93
29		53.05
Mean	26.407	49.4446
SD	2.00072	21.1546
	two-sided unpaired t test (Welch's correction)	p-value<0.0001
	95% confidence interval of this difference:	From -31.1345 to -14.9455
	degrees of freedom	df = 48
		t = 4.9598
Figure 2d
		CEPsh glial cells phenotype of membrane length, phenotypic troups																				statistics
		animal number in each phenotypic category						% animals in each phenotypic category					mean % in each phenotypic category					SD % in each phenotypic category				p value Fischer's test on 4 phenotypic groups	p value 2-way ANOVA test (takes in account stdev)	2-way ANOVA test "F (DFn, DFd)"	test comparisons
genotype	animal replicates	31-38 um	39-53 um	54-93 um	>93 um	total animal numbers		31-38 um	39-53 um	54-93 um	>93 um		31-38 um	39-53 um	54-93 um	>93 um		31-38 um	39-53 um	54-93 um	>93 um
WT	1	50	0	0	0	50		1	0	0	0		1	0	0	0		0	0	0	0	NS	NS	NS	NS
	2	50	0	0	0	50		1	0	0	0
	3	50	0	0	0	50		1	0	0	0
unc-23(e25)	1	1	2	3	45	51		0.02	0.039	0.059	0.882		0.027	0.06	0.04	0.873		0.012	0.02	0.019	0.03	P<0,0001	P<0,0001	F (3, 16) = 2556	comparison with WT
	2	1	3	1	44	49		0.02	0.061	0.02	0.898
	3	2	4	2	41	49		0.04	0.08	0.04	0.84
unc-23(arg5)	1	1	20	9	20	50		0.019	0.404	0.192	0.385		0.039	0.588	0.123	0.251		0.02	0.159	0.062	0.118	P<0,0001	P<0,0001	F (9, 32) = 23,38	comparison with WT
	1	2	35	4	10	51		0.038	0.679	0.075	0.208
	3	2	34	5	8	49		0.06	0.68	0.1	0.16
unc-23(arg5) +unc-23 fosmid	line 1	47	3	0	0	50		0.94	0.06	0	0		0.961	0.034	0.005	0		0.016	0.019	0.01	0	P<0,0001	P<0,0001	F (3, 16) = 17,49	comparison with arg5
	line 2	48	1	1	0	50		0.96	0.02	0.02	0
	line 3	49	2	0	0	51		0.962	0.038	0	0
	line 4	48	1	0	0	49		0.98	0.02	0	0
Figure 2f
			CEPsh glial cells phenotype of membrane length, phenotypic troups
	L1 stage		animal number in each phenotypic category						% animals in each phenotypic category					mean % in each phenotypic category				SD % in each phenotypic category				statistics
	genotype	animal replicates	31-38 um	39-53 um	54-93 um	>93 um	total animal numbers		31-38 um	39-53 um	54-93 um	>93 um		31-38 um	39-53 um	54-93 um	>93 um	31-38 um	39-53 um	54-93 um	>93 um	p value Fischer's test on 4 phenotypic groups	p value 2-way ANOVA test (takes in account stdev)	2-way ANOVA test "F (DFn, DFd)"	test comparison
	WT	1	53	0	0	0	53		100	0	0	0		97.3725	2.62745	0	0	2.99095	2.99095	0	0	NS	NS	NS	NS
		2	49	1	0	0	50		98	2	0	0
		3	32	2	0	0	34		94.1176	5.88235	0	0
	unc-23(arg5)	1	50	1	0	0	51		98.0392	1.96078	0	0		96.6387	3.36134	0	0	1.98069	1.98069	0	0	0.7235	P=0,9766	F (3, 16) = 0,06709	with WT L1
		2	40	2	0	0	42		95.2381	4.7619	0	0
		3	50	2	0	0	52		96.1538	3.84615	0	0
	unc-23(e25)	1	49	1	0	0	50		98	2	0	0		98.6797	1.32026	0	0	1.14355	1.14355	0	0	>0,9999	P=0,9994	F (3, 16) = 0,005641	with WT L1
		2	50	1	0	0	51		98.0392	1.96078	0	0
		3	33	0	0	0	33		100	0	0	0
	L2 stage		animal number in each phenotypic category						% animals in each phenotypic category					mean % in each phenotypic category				SD % in each phenotypic category
	genotype	animal replicates	31-38 μm	39-53 μm	54-93 μm	>93 μm	total animal numbers		31-38 μm	39-53 μm	54-93 μm	>93 μm		31-38 μm	39-53 μm	54-93 μm	>93 μm	31-38 μm	39-53 μm	54-93 μm	>93 μm
	WT	1	53	0	0	0	53		100	0	0	0		100	0	0	0	0	0	0	0	0.1021	P=0,3136	F (3, 16) = 1,285	with WT L1
		2	52	0	0	0	52		100	0	0	0
		3	50	0	0	0	50		100	0	0	0
	unc-23(arg5)	1	45	9	2	0	56		80.3571	16.0714	3.57143	0		89.217	8.99725	1.78571	0	12.5298	10.0044	2.52538	0	0.0923	P=0,9025	F (3, 16) = 0,1887	with arg5 L1
		2	51	1	0	0	52		98.0769	1.92308	0	0
		3	48	2	0	0	50		96	4	0	0
	unc-23(e25)	1	40	14	0	0	54		74.0741	25.9259	0	0		76.2527	23.3315	0	0	3.08108	2.29458	0	0	<0,0001	P=0,0114	F (3, 16) = 5,115	with e25 L1
		2	40	11	0	0	51		78.4314	21.5686	0	0
		3	31	9	0	0	40		77.5	22.5	0	0
	L3 stage		animal number in each phenotypic category						% animals in each phenotypic category					mean % in each phenotypic category				SD % in each phenotypic category
	genotype	animal replicates	31-38 μm	39-53 μm	54-93 μm	>93 μm	total animal numbers		31-38 μm	39-53 μm	54-93 μm	>93 μm		31-38 μm	39-53 μm	54-93 μm	>93 μm	31-38 μm	39-53 μm	54-93 μm	>93 μm
	WT	1	52	0	0	0	52		100	0	0	0		100	0	0	0	0	0	0	0	0.0941	P=0,1514	F (3, 16) = 2,022	with WT L1
		2	51	0	0	0	51		100	0	0	0
		3	60	0	0	0	60		100	0	0	0
	unc-23(arg5)	1	44	9	0	0	53		83.0189	16.9811	0	0		83.5553	16.4447	0	0	0.675366	0.675366	0	0	0.0002	P=0,0067	F (3, 16) = 5,876	with arg5 L1
		2	43	8	0	0	51		84.3137	15.6863	0	0
		3	45	9	0	0	54		83.3333	16.6667	0	0
	unc-23(e25)	1	42	14	0	0	56		75	25	0	0		73.5306	26.4694	0	0	6.91403	6.91403	0	0	<0.0001	P=0,0054	F (3, 16) = 6,184	with e25 L1
		2	39	10	0	0	49		79.5918	20.4082	0	0
		3	33	17	0	0	50		66	34	0	0
	L4 stage		animal number in each phenotypic category						% animals in each phenotypic category					mean % in each phenotypic category				SD % in each phenotypic category
	genotype	animal replicates	31-38 μm	39-53 μm	54-93 μm	>93 μm	total animal numbers		31-38 μm	39-53 μm	54-93 μm	>93 μm		31-38 μm	39-53 μm	54-93 μm	>93 μm	31-38 μm	39-53 μm	54-93 μm	>93 μm
	WT	1	54	1	0	0	55		98.1818	1.81818	0	0		99.3939	0.606061	0	0	1.04973	1.04973	0	0	0.3483	P=0,5255	F (3, 16) = 0,7737	with WT L1
		2	48	0	0	0	48		100	0	0	0
		3	49	0	0	0	49		100	0	0	0
	unc-23(arg5)	1	6	14	7	25	52		11.5385	26.9231	13.4615	48.0769		13.2416	30.7064	9.22574	46.8263	2.17107	9.64236	3.8676	8.76813	<0,0001	P<0,0001	F (3, 16) = 114,1	with arg5 L1
		2	6	20	4	18	48		12.5	41.6667	8.33333	37.5
		3	8	12	3	28	51		15.6863	23.5294	5.88235	54.902
	unc-23(e25)	1	26	24	1	0	51		50.9804	47.0588	1.96078	0		41.6601	57.6863	0.653595	0	8.13329	9.25781	1.13206	0	<0,0001	P<0,0001	F (3, 16) = 40,84	with e25 L1
		2	19	31	0	0	50		38	62	0	0
		3	18	32	0	0	50		36	64	0	0
							152
							151
							151
	adult stage		animal number in each phenotypic category						% animals in each phenotypic category					mean % in each phenotypic category				SD % in each phenotypic category
	genotype	animal replicates	31-38 μm	39-53 μm	54-93 μm	>93 μm	total animal numbers		31-38 μm	39-53 μm	54-93 μm	>93 μm		31-38 μm	39-53 μm	54-93 μm	>93 μm	31-38 μm	39-53 μm	54-93 μm	>93 μm
	WT	1	52	0	0	0	52		100	0	0	0		100	0	0	0	0	0	0	0	0.1021	P=0,3136	F (3, 16) = 1,285	with WT L1
		1	53	0	0	0	53		100	0	0	0
		1	50	0	0	0	50		100	0	0	0
	unc-23(arg5)	1	0	0	2	49	51		0	0	3.92157	96.0784		0	3.25786	1.93612	94.806	0	3.03306	1.96125	1.11495	<0,0001	P<0,0001	F (3, 16) = 462,2	with arg5 L1
		1	0	2	1	50	53		0	3.77358	1.88679	94.3396
		1	0	3	0	47	50		0	6	0	94
	unc-23(e25)	1	1	21	10	20	52		1.92308	40.3846	19.2308	38.4615		3.89889	58.7697	12.2593	25.0721	2.04135	15.922	6.16076	11.8368	<0,0001	P<0,0001	F (3, 16) = 54,63	with e25 L1
		1	2	36	4	11	53		3.77358	67.9245	7.54717	20.7547
		1	3	34	5	8	50		6	68	10	16
Figure 2g
	CEPsh glia membrane Volume (μm^3)
L1 stage					L2 stage					L3 stage					L4 stage					adult stage
genotype	animal replicates	CEPsh glia area absolute values	CEPsh glia area relative to control mean		genotype	animal replicates	CEPsh glia area absolute values	CEPsh glia area relative to control mean		genotype	animal replicates	CEPsh glia membrane Volume (μm^3)	CEPsh glia area relative to control mean		genotype	animal replicates	CEPsh glia membrane Volume (μm^3)	CEPsh glia area relative to control mean		genotype	animal replicates	CEPsh glia membrane Volume (μm^3)	CEPsh glia area relative to control mean
WT	1	2195.13	1.8179		WT	1	2807.82	1.49909		WT	1	3581.43	1.32214		WT	1	7825.01	1.13661		WT	1	9143.95	1.1823
	2	2137.97	1.77057			2	2697.58	1.44024			2	4186.83	1.54563			2	7705	1.11918			2	7634.68	0.987149
	3	1197.32	0.991568			3	2260.55	1.20691			3	3501.88	1.29277			3	7873.06	1.14359			3	9748.37	1.26045
	4	1117.45	0.92542			4	1729.95	0.923618			4	2518.53	0.929752			4	5850.91	0.849865			4	4004.1	0.517723
	5	1534.85	1.27109			5	1758.52	0.938875			5	2787.25	1.02895			5	7246.46	1.05257			5	8107.74	1.04832
	6	686.12	0.568212			6	2541.77	1.35705			6	2865.24	1.05774			6	8261.41	1.2			6	5634.06	0.728473
	7	1079.69	0.894152			7	1645.19	0.878366			7	2971.02	1.09679			7	8032.07	1.16669			7	6417.89	0.829821
	8	1721.55	1.42571			8	1733.07	0.925286			8	3454.36	1.27523			8	7404.06	1.07547			8	5709.31	0.738203
	9	683.126	0.565732			9	1813.86	0.968417			9	2280.01	0.841701			9	5875.75	0.853472			9	5177.73	0.669471
	10	853.614	0.706923			10	1753.84	0.936373			10	2589.22	0.95585			10	6058.49	0.880017			10	7056.49	0.912391
	11	1222.26	1.01222			11	1705.28	0.910446			11	2062.14	0.761268			11	5757.71	0.836328			11	9609.65	1.24251
	12	1928.75	1.5973			12	1455.69	0.777194			12	1320.88	0.487622			12	3967.67	0.576317			12	7714.16	0.997426
	13	1236.25	1.02381			13	1500.05	0.800878			13	3319.94	1.2256			13	7969.8	1.15764			13	10661.4	1.37849
	14	1366.77	1.1319			14	2006.41	1.07122			14	2846.1	1.05068			14	6555.87	0.952263			14	9410.33	1.21674
	15	1314.37	1.0885			15	1742.51	0.930326			15	3261.56	1.20405								15	9362.42	1.21054
	16	525.461	0.435162			16	2031.35	1.08453			16	2242.19	0.827739								16	12456.6	1.61061
	17	1042.98	0.863747			17	1347.18	0.719258			17	1332.53	0.491923		unc-23(e25)	1	5050.51	0.733604			17	6852.28	0.885987
	18	311.163	0.25769			18	2462.29	1.31461			18	2084.07	0.769366			2	7290.66	1.05899			18	9037.91	1.16858
	19	900.354	0.74563			19	1458.36	0.778619			19	2908.33	1.07365			3	8013.12	1.16393			19	8642.58	1.11747
	20	1597.02	1.32258			20	1523.59	0.813444			20	2062.85	0.761532			4	4158.02	0.603966			20	5556.6	0.718457
	21	969.096	0.802559			21	1546.18	0.825504		unc-23(e25)	1	2464.5	0.909806			5	5966.86	0.866707			21	5273.29	0.681827
	22	943.838	0.781642			22	1685.23	0.899741			2	2245.84	0.829084			6	4151.4	0.603005			22	6938.02	0.897072
unc-23(e25)	1	584.699	0.48422		unc-23(e25)	1	1334.55	0.712515			3	2246.42	0.829301			7	8736.15	1.26896		unc-23`(e25)	1	7257.12	0.938332
	2	467.004	0.386751			2	1328.1	0.709074			4	2402.2	0.886808			8	12116.8	1.76			2	3623.55	0.468518
	3	664.508	0.550314			3	1000.74	0.534294			5	1982.2	0.731757			9	8184.15	1.18878			3	6069.3	0.784749
	4	713.526	0.590908			4	753.897	0.402505			6	1784.63	0.658822			10	4896.77	0.711272			4	5178.71	0.669597
	5	1047.47	0.867467			5	670.302	0.357874			7	938.761	0.346557			11	4251.21	0.617503			5	4743.99	0.613389
	6	560.223	0.46395			6	528.662	0.282253			8	2098.59	0.774725			12	3801.68	0.552208			6	4883.95	0.631486
	7	445.978	0.369338			7	753.991	0.402555			9	3179.33	1.1737			13	5654.99	0.821407			7	3795.99	0.490814
	8	1250.18	1.03534			8	971.971	0.518935			10	2312.63	0.853741			14	6165.44	0.895551			8	4778.56	0.617859
	9	844.37	0.699268			9	547.724	0.29243			11	1889.96	0.697705			15	4906.5	0.712686			9	870.019	0.112492
	10	120.689	0.0999493			10	746.855	0.398746			12	2387.68	0.881449			16	3714.89	0.539601			10	3856.53	0.498642
	11	98.8169	0.0818355			11	595.766	0.318079			13	2076.65	0.766627			17	3555.99	0.516519			11	4241.25	0.548386
	12	478.722	0.396455			12	1083.54	0.578499			14	1793.81	0.66221								12	4075.32	0.526931
	13	800.365	0.662824			13	464.856	0.248187			15	1750.52	0.646229								13	4323.34	0.558999
	14	1073.06	0.888654			14	1193.48	0.637201			16	1399.97	0.51682								14	5533.36	0.715452
	15	521.23	0.431658			15	1136.33	0.606686			17	1468.26	0.542029								15	5085.95	0.657603
	16	640.292	0.53026			16	463.619	0.247526			18	1533.75	0.566205								16	5490.59	0.709922
	17	263.707	0.21839			17	742.168	0.396243			19	1809.37	0.667954								17	6156.14	0.795977
	18	683.516	0.566056			18	951.975	0.508259			20	1301.22	0.480364								18	3082.53	0.398565
	19	454.376	0.376292								21	1843.28	0.680474								19	4442.53	0.574411
	20	472.017	0.390902																		20	3114.1	0.402647
	21	798.738	0.661477																		21	1826.94	0.23622
	22	822.433	0.6811		WT	Mean	1873.01	1		WT	Mean	2708.82	1		WT	average	6884.52	1			22	4536.46	0.586556
						SD	421.737	0.225165			SD	742.194	0.273992			stdev	1239.74	0.180076			23	4568.17	0.590655
WT	Mean	1207.51	1																		24	4806.49	0.621469
	SD	494.508	0.409528		unc-23(e25)	Mean	848.252	0.452881		unc-23(e25)	Mean	1948.07	0.71916		unc-23(e25)	average	5918.54	0.859688
						SD	286.533	0.15298			SD	489.677	0.180772			stdev	2299.94	0.334074
unc-23(e25)	Mean	627.542	0.5197				Unpaired t test	p-value< 0.0001				Unpaired t test	p-value= 0.0004				Unpaired t test	p-value= 0.0085		WT	average	7734.07	1
	SD	287.873	0.238403					95% confidence interval of this difference: From 0.4185 to 0.6815					95% confidence interval of this difference: From 0.1369 to 0.4231					95% confidence interval of this difference: From -0.0457 to 0.3257			stdev	2092.24	0.270523
		Unpaired t test	p-value< 0.0001					df = 34					df = 40					df = 32
			95% confidence interval of this difference: From 0.2756 to 0.6844					t = 8.4979					t = 3.9542					t = 1.5356		unc-23(e25)	average	4430.87	0.572903
			df = 42																		stdev	1353.6	0.175018
			t = 4.7390																			two-sided unpaired t test	p-value= 0.0001
																							95% confidence interval of this difference: From 0.2967 to 0.5633
																							degrees of freedom= 46
Figure 2h
		CEPsh glia membrane volume values absolute (μm^3)
genotype	animal replicates	L2 stage	L3 stage	L4 stage
WT	1	1159.19	5961.12	9486.27
	2	1293.63	4434.66	4785.5
	3	1289.64	5473.9	9660.46
	4	1636.63	4132.07	9273.81
	5	2398.19	2898.5	6738.79
	6	1107.22	4265.75	4976.39
	7	1075.16	3911.15	4596.15
	8	1557.42	4638.86	8498.84
	Mean	1439.63	4464.5	7252.03
	SD	437.089	941.018	2236.51
unc-23(e25)	1	958.01	4406.27	5656.23
	2	1406.81	2925.54	4985.97
	3	999.145	3456.64	5220.78
	4	551.008	2342.37	4906.79
	5	1047.77	2111.94	5297.68
	6	1002.68	2108.35	5261.69
	7	673.296	2185.39	5433.72
	8	755.565	2524.3	5351.82
	Mean	994.235	2891.85	5264.34
	SD	272.374	909.684	238.527
two-sided paired t test	p value	0.0283	0.0043	0.0231
	95% confidence interval of this difference:	From 54.8613 to 835.9187	From 580.1686 to 2565.1314	From 282.1340 to 3693.2460
		degrees of freedom = 14	degrees of freedom = 14	degrees of freedom = 14
Figure 2i
		CEPsh glia surface (values absolute (μm^2)
genotype	animal replicates	L2 stage	L3 stage	L4 stage
WT	1	4798.66	6028.42	17073.2
	2	4414.01	8185.18	11414.8
	3	3521.28	6326.22	10313.5
	4	3913.92	7966.03	10796.9
	5	4662.68	8441.08	10644.6
	6	3311.45	6398.44	13768
	7	3805.16	6991.57	13966.9
	8	3216.44	6284.62	17064.6
	Mean	3955.45	7077.7	13130.3
	SD	608.882	973.797	2793.69
unc-23(e25)	1	3063.02	6893.42	6804.31
	2	5707.59	7189	7139.78
	3	4245.37	8276.19	19146.7
	4	4812.25	9897.88	18013.1
	5	6492.09	8971.56	17023.7
	6	4315.09	9440.88	7895.9
	7	3203.47	5684.39	17869.6
	8	4785.12	6219.23	22476.7
	Mean	4578	7821.57	12670.6
	SD	1158.93	1551.91	5953.69
	p values	0.1087	0.2701	0.8461
	95% confidence interval of this difference:		From -1615.2681 to 370.1681	From -4527.2520 to 5446.7120
		degrees of freedom = 14	degrees of freedom = 14	degrees of freedom = 14
Figure 2j
		CEPsh glia length values absolute (μm)
genotype	animal replicates	L2 stage	L3 stage	L4 stage
WT	1	12.811	15.886	22.845
	2	12.482	17.16	21.066
	3	13.263	20.802	23.224
	4	14.56	16.793	19.268
	5	18.446	24.95	27.324
	6	10.219	22.99	25.67
	7	12.16	25.787	32.577
	8	13.377	24.971	29.204
	Mean	13.4147	21.1674	25.1472
	SD	2.38061	4.08235	4.42221
unc-23(e25)	1	14.611	28.399	48.947
	2	17.944	24.382	81.422
	3	11.703	27.301	43.599
	4	42.916	47.896	102.63
	5	20.017	33.258	65.488
	6	24.225	25.039	27.784
	Mean	21.9027	31.0458	61.645
	SD	11.1659	8.83561	27.2732
	p value	0.0541	0.0123	0.0022
	95% confidence interval of this difference:	From -17.1503 to 0.1703	From -17.2629 to -2.4971	From -57.4486 to -15.5514
	degrees of freedom	degrees of freedom = 12	degrees of freedom = 12	degrees of freedom = 12

## Sheet: Source Data Figure 3
Figure 3b
		Quantitative measurements of Presynaptic sites AIY
genotype	animals	length relative to control average	sum intensity relative to control average		mean intensity relative to control average
WT	1	0.952776	1.29636		1.36238
	2	0.936972	0.938869		1.00563
	3	0.956744	0.688481		0.720801
	4	1.10942	1.23028		1.11224
	5	0.95576	0.958541		1.00289
	6	0.986215	0.870428		0.884556
	7	0.966986	1.14069		1.18068
	8	1.02776	1.17702		1.14725
	9	1.02291	0.947779		0.925458
	10	1.08382	1.27459		1.17653
	11	1.0319	0.850003		0.824601
	12	0.990454	0.944455		0.956241
	13	0.924187	0.875466		0.948825
	14	1.11746	1.04634		0.938975
	15	0.936633	0.760691		0.812945
	16	1.04384	0.970284		0.932773
	17	1.11382	1.3158		1.18482
	18	0.970253	1.15675		1.19571
	19	1.05834	1.01691		0.965982
	20	0.95926	0.968856		1.01135
	21	0.954141	0.701489		0.739862
	22	0.900341	0.86992		0.969508
	average	1	1		1
	stdev	0.0651501	0.18547		0.161416
unc-23(e25)	1	1.26132	1.07918		0.857015
	2	1.3067	1.08853		0.837796
	3	1.20822	0.975059		0.811319
	4	1.1411	0.911897		0.795562
	5	1.41183	0.830776		0.59067
	6	1.31525	1.20614		0.919899
	7	1.05849	0.655512		0.620745
	9	1.54512	1.29231		0.841397
	10	1.29456	2.15643		1.66825
	11	1.21208	1.12613		0.932305
	12	1.02976	0.70051		0.681985
	13	1.00673	0.852676		0.84588
	14	0.968614	0.685808		0.710774
	15	0.909197	0.834478		0.918306
	16	1.4201	0.694471		0.491216
	17	1.20569	0.527408		0.438864
	18	1.44384	0.537671		0.37374
	19	1.17164	0.901932		0.773191
	20	1.15288	0.675863		0.589552
	21	0.92305	0.373668		0.407147
	22	0.996501	0.441326		0.444603
	23	1.30625	0.920683		0.706666
	average	1.19495	0.88493		0.738949
	stdev	0.178525	0.374993		0.273082
		p-value < 0.0001	p-value= 0.7156		p-value=0.0004
		Unpaired t test	Unpaired t test		Unpaired t test
Figure 3c
		Quantitative measurements of CEPsh glia-AIY synaptic contacts
genotype	animals	length relative to control average	sum intensity relative to control average		mean intensity relative to control average
WT	1	0.911383	1.40707		1.63888
	2	0.85193	0.773571		0.960927
	3	1.02862	1.08098		1.1164
	4	1.16436	1.39592		1.27409
	5	0.975985	0.642757		0.698846
	6	0.952989	0.994752		1.10997
	7	0.968992	0.863984		0.94573
	8	1.03794	1.08231		1.1014
	9	0.909226	0.681031		0.79432
	10	1.10693	0.831485		0.79926
	11	1.14415	1.29204		0.3078
	12	1.00507	0.708924		0.748994
	13	0.924011	1.02807		1.18565
	14	0.974836	0.83892		0.912722
	15	1.04358	1.37819		1.405
	16	1.12725	0.708783		0.627406
	17	0.943937	0.941583		0.991608
	18	0.999587	1.0423		1.03802
	19	1.0532	1.51343		1.43619
	20	0.978885	0.847086		0.860415
	21	0.956476	0.862474		0.899025
	22	0.940672	1.08435		1.14733
	average	1	1		1
	stdev	0.0815359	0.258766		0.294977
unc-23(e25)	1	1.27165	0.78442		0.656393
	2	1.06887	0.680516		0.676912
	3	1.10105	0.672356		0.645202
	4	1.38269	0.835927		0.643433
	5	1.13455	0.85718		0.802185
	6	1.57434	1.16863		0.790542
	7	1.16788	0.799477		0.727174
	8	1.08752	0.738547		0.720724
	9	1.14902	0.769667		0.712828
	10	1.03582	0.617622		0.632863
	11	1.51057	0.951521		0.629196
	12	1.28633	0.622273		0.48237
	13	1.32907	0.496402		0.372083
	14	1.14628	0.648559		0.564192
	15	1.1688	0.72753		0.621812
	16	0.996804	0.523985		0.525692
	17	1.12231	0.522229		0.464005
	18	1.39812	0.798876		0.568883
	average	1.21843	0.734207		0.624249
	stdev	0.164144	0.164415		0.113127
		p-value<0.0001	p-value= 0.0004		p-value<0.0001
		Unpaired t test	Unpaired t test		Unpaired t test
Figure 3e
AIY axon length (μm)
genotype	animal replicates	absolute values	length relative to control
WT	1	46.646	0.931901
	2	31.749	0.634287
	3	48.18	0.962548
	4	49.934	0.99759
	5	39.428	0.406474
	6	49.254	0.984004
	7	51.499	1.02886
	8	58.261	1.16395
	9	49.011	0.97915
	10	53.318	1.0652
	11	50.227	1.00344
	12	51.168	1.02224
	13	51.999	1.03884
	14	51.646	1.03179
	15	52.225	1.04336
	16	49.782	0.994553
	17	56.496	1.12869
	18	51.527	1.02941
	19	54.029	1.0794
	20	54.714	1.09309
	Mean	50.0547	0.980939
	SD	5.79705	0.170877
unc-23(e25)	1
	2	52.127	1.0414
	3	49.036	0.979649
	4	78.907	1.57642
	5	48.857	0.976073
	6	57.517	1.14908
	7	50.964	1.01817
	8	53.115	1.06114
	9	51.661	1.03209
	10	75.876	1.51586
	11	56.664	1.13204
	12	59.778	1.19425
	13	57.991	1.15855
	14	57.957	1.15787
	15	57.048	1.13971
	16	56.307	1.12491
	17	56.609	1.13094
	18	66.021	1.31898
	19	51.698	1.03283
	20	59.159	1.18189
	21	64.731	1.29321
	Mean	58.1012	1.16075
	SD	8.04602	0.160745
	two-sided unpaired t test		p-value= 0.0012
			degrees of freedom = 39
Figure 3f
		AIY cell body distance (μm)
genotype	animal replicates	absolute values	distance relative to control
WT	1	7.94	0.642837
	2	4.87	0.394284
	3	12.65	1.02417
	4	8.35	0.676031
	5	8.66	0.701129
	6	10.13	0.820143
	7	9.26	0.749707
	8	12.45	1.00797
	9	7.04	0.569971
	10	14.79	1.19743
	11	11.75	0.951301
	12	11.36	0.919726
	13	8.49	0.687366
	14	12.66	1.02498
	15	11.39	0.922155
	16	9.42	0.76266
	17	15.9	1.28729
	18	7.04	0.569971
	19	15.82	1.28082
	20	13.71	1.10999
	21	11.56	0.935919
	22	13.71	1.10999
	23	9.06	0.733514
	24	14.8	1.19824
	25	13.63	1.10351
	26	7.12	0.576448
	27	11.74	0.950492
	28	11.19	0.905963
	29	11.95	0.967494
	30	17.69	1.43221
	31	18.79	1.52127
	average	12.3515	1
	stdev	3.2471	0.262891
unc-23(e25)	1	24.57	1.98923
	2	40.36	3.26762
	3	50.02	4.04971
	4	26.37	2.13496
	5	38.42	3.11055
	6	26.42	2.13901
	7	26.36	2.13415
	8	19.13	1.5488
	9	42.57	3.44654
	10	29.23	2.36651
	11	35.83	2.90086
	12	40.08	3.24495
	13	27.28	2.20864
	14	26	2.10501
	15	30.82	2.49524
	16	26.08	2.11148
	17	42.23	3.41902
	18	30.9	2.50172
	19	25.29	2.04752
	20	37.88	3.06683
	21	20.61	1.66862
	22	31.08	2.51629
	23	27.42	2.21997
	24	21.54	1.74392
	25	38.46	3.11379
	26	24.11	1.95199
	27	27.79	2.24993
	28	22.91	1.85484
	29	65.68	5.31757
	30	33.91	2.74542
	31	29.3	2.37218
	32	40.61	3.28786
	33	27.45	2.2224
	34	22.92	1.85565
	35	30.14	2.44019
	36	29.08	2.35437
	37	30.87	2.49929
	38	31	2.50982
	39	23.52	1.90422
	40	41.85	3.38825
	average	31.6522	2.56262
	stdev	9.05406	0.733033
	two-sided unpaired t test		p-value=0.0001
			degrees of freedom = 69
Figure 3h
		Amphid neuron phenotypes of cell body/ axon defects
		absolute values						% animals in each phenotypic category					% animals in each phenotypic category					% animals in each phenotypic category
		animal number in each phenotypic category						% values					mean % values					SD % values					statistics
genotype	animal replicates	no AmN (cell body, axon) defects	posterior AmN cell body	posterior AmN axons/ commissure	posterior AmN cell body and axon/commissure	total animal numbers		no AmN (cell body, axon) defects	posterior AmN cell body	posterior AmN axons/ commissure	posterior AmN cell body and axon/commissure		no AmN (cell body, axon) defects	posterior AmN cell body	posterior AmN axons/ commissure	posterior AmN cell body and axon/commissure		no AmN (cell body, axon) defects	posterior AmN cell body	posterior AmN axons/ commissure	posterior AmN cell body and axon/commissure		p value Fischer's test on 4 phenotypic groups	p value 2-way ANOVA test (takes in account stdev)	2-way ANOVA test "F (DFn, DFd)"	test comparison
WT	1	50	1	1	0	52		0.961538	0.0192308	0.0192308	0		0.987179	0.00641026	0.00641026	0		0.0222058	0.0111029	0.0111029	0		NS	NS	NS	NS
	2	61	0	0	0	61		1	0	0	0
	3	37	0	0	0	37		1	0	0	0
unc-23(e25)	1	2	2	4	39	47		0.0425532	0.0425532	0.0851064	0.829787		0.0663808	0.0374402	0.0716504	0.824529		0.0587799	0.0351636	0.0217889	0.0388339		<0,0001	<0,0001	F (3, 16) = 78,74	with WT
	2	8	0	5	47	60		0.133333	0	0.0833333	0.783333
	3	1	3	2	37	43		0.0232558	0.0697674	0.0465116	0.860465
Figure 3k
		CEP neuron phenotypes
			absolute values						% values					mean % values					SD % values
			animal number in each phenotypic category																				statistics
genotype	animal replicates	no (cell body, axon) defects	cell body fragmentation	axon defect	cell body fragmentation & and axon defect	total animal numbers		no (cell body, axon) defects	cell body fragmentation	axon defect	cell body fragmentation & and axon defect		no (cell body, axon) defects	cell body fragmentation	axon defect	cell body fragmentation & and axon defect		no (cell body, axon) defects	cell body fragmentation	axon defect	cell body fragmentation & and axon defect		p value Fischer's test on 4 phenotypic groups	p value 2-way ANOVA test (takes in account stdev)	2-way ANOVA test "F (DFn, DFd)"	test comparison
WT	1	50	0	0	0	50		100	0	0	0		100	0	0	0		0	0	0	0		NS	NS	NS	NS
	2	50	0	0	0	50		100	0	0	0
	3	50	0	0	0	50		100	0	0	0
unc-23(e25)	1	8	4	4	34	50		16	8	8	68		21.3333	8	15.3333	55.3333		6.1101	0	7.02377	13.0128		<0,0001	<0,0001	F (3, 16) = 149.2	with WT
	2	10	4	8	28	50		20	8	16	56
	3	14	4	11	21	50		28	8	22	42
Figure 3m
		Amphid neuron phenotypes of cell body/ axon defects
		absolute values						% animals in each phenotypic category					% animals in each phenotypic category					% animals in each phenotypic category
		animal number in each phenotypic category						% values					mean % values					SD % values				statistics
genotype	animal replicates	no AmN (cell body, axon) defects	posterior AmN cell body	posterior AmN axons/ commissure	posterior AmN cell body and axon/commissure	ectopic axon	total animal numbers	no AmN (cell body, axon) defects	posterior AmN cell body	posterior AmN axons/ commissure	posterior AmN cell body and axon/commissure		no AmN (cell body, axon) defects	posterior AmN cell body	posterior AmN axons/ commissure	posterior AmN cell body and axon/commissure		no AmN (cell body, axon) defects	posterior AmN cell body	posterior AmN axons/ commissure	posterior AmN cell body and axon/commissure	p value Fischer's test on 4 phenotypic groups	p value 2-way ANOVA test (takes in account stdev)	2-way ANOVA test "F (DFn, DFd)"	test comparison
WT	1	50	0	0	0	0	50	1	0	0	0		1	0	0	0		0	0	0	0	NS	NS	NS	NS
	2	50	0	0	0	0	50	1	0	0	0
	3	50	0	0	0	0	50	1	0	0	0
glia ablation	1	31	0	1	0	0	32	0.96875	0	0.03125	0		0.989583	0	0.0104167	0		0.0180422	0	0.0180422	0	NS	NS	NS	NS
	2	34	0	0	0	0	34	1	0	0	0
	3	37	0	0	0	1	37	1	0	0	0
unc-23(e25)	1	1	2	5	42	0	50	0.02	0.04	0.1	0.84		0.0333333	0.0333333	0.126667	0.786667		0.011547	0.011547	0.0305505	0.061101	NS	NS	NS	NS
	2	1	1	3	20	0	25	0.04	0.02	0.12	0.8
	3	1	2	4	18	0	25	0.04	0.04	0.16	0.72
unc-23(e25); glia ablation	1	25	2	2	7	1	36	0.694444	0.0555556	0.0555556	0.194444		0.635217	0.0831737	0.0853289	0.19628		0.0548373	0.036838	0.045687	0.00982774	<0.0001	<0.0001	"F (4, 20) = 15.23"	with unc-23(e25)
	2	20	4	2	6	2	32	0.625	0.125	0.0625	0.1875
	3	17	2	4	6	2	29	0.586207	0.0689655	0.137931	0.206897

## Sheet: Source Data Figure 4
Figure 4b
		CEPsh glial cells phenotype of membrane length, phenotypic troups
		animal number in each phenotypic category					% animals in each phenotypic category				mean % in each phenotypic category				SD % in each phenotypic category					statistics
genotype	animal replicates	31-38 um	39-53 um	54-93 um	>93 um	total animal numbers	31-38 um	39-53 um	54-93 um	>93 um	31-38 um	39-53 um	54-93 um	>93 um	31-38 um	39-53 um	54-93 um	>93 um	genotype	p value Fischer's test on 4 phenotypic groups	p value 2-way ANOVA test (takes in account stdev)	2-way ANOVA test "F (DFn, DFd)"	test comparison
WT	1	50	0	0	0	50	1	0	0	0	0.993333	0.00666667	0	0	0.011547	0.011547	0	0	WT	NS	NS	NS	NS
	2	49	1	0	0	50	0.98	0.02	0	0
	3	50	0	0	0	50	1	0	0	0
unc-23	1	1	3	4	32	40	0.025	0.075	0.1	0.8	0.0862619	0.154713	0.0787079	0.680317	0.0664256	0.0801506	0.0211552	0.13797	unc-23	<0,0001	P<0,0001	F (3, 16) = 214,4	with WT
	2	4	8	3	37	52	0.0769231	0.153846	0.0576923	0.711538
	3	8	12	4	27	51	0.156863	0.235294	0.0784314	0.529412
hsp-1	1	46	0	0	0	46	1	0	0	0	1	0	0	0	0	0	0	0	hsp-1	NS	NS	NS	NS
	2	50	0	0	0	50	1	0	0	0
	3	48	0	0	0	48	1	0	0	0
hsp-1; unc-23	1	46	4	0	0	50	0.92	0.08	0	0	0.855897	0.111282	0.0328205	0	0.057817	0.0381939	0.0303952	0	hsp-1; unc-23	<0,0001	P<0,0001	F (3, 16) = 145,8	with unc-23(e25)
	2	42	8	2	0	52	0.807692	0.153846	0.0384615	0
	3	42	5	3	0	50	0.84	0.1	0.06	0
The source data of other RNAi results are available in Table S1.
Figure 4c
		CEPsh glial cells phenotype of membrane length, phenotypic troups
				animal number in each phenotypic category						% animals in each phenotypic category				mean % in each phenotypic category				SD % in each phenotypic category				statistics
stage of HS	stage of phenotype	genotype	animal replicates	31-38 um	39-53 um	54-93 um	>93 um	total animal numbers		31-38 um	39-53 um	54-93 um	>93 um	31-38 um	39-53 um	54-93 um	>93 um	31-38 um	39-53 um	54-93 um	>93 um	p value Fischer's test on 4 phenotypic groups	p value 2-way ANOVA test (takes in account stdev)	2-way ANOVA test "F (DFn, DFd)"	test comparison
no HS	L4	WT	1	50	0	0	0	50		1	0	0	0	1	0	0	0	0	0	0	0	NS	NS	NS	NS
			2	50	0	0	0	50		1	0	0	0
			3	50	0	0	0	50	150	1	0	0	0
		unc-23(e25)	1	4	10	7	27	48		0.0833333	0.208333	0.145833	0.5625	0.105983	0.265342	0.12656	0.502115	0.0261593	0.0512757	0.0405205	0.085844	NS	NS	NS	NS
			2	7	16	8	21	52		0.134615	0.307692	0.153846	0.403846
			3	5	14	4	27	50	150	0.1	0.28	0.08	0.54
	adults	WT	1	50	0	0	0	50		1	0	0	0	1	0	0	0	0	0	0	0	NS	NS	NS	NS
			2	51	0	0	0	51		1	0	0	0
			3	50	0	0	0	50	151	1	0	0	0
		unc-23(e25)	1	0	2	2	47	51		0	0.0392157	0.0392157	0.921569	0	0.0386065	0.0456505	0.915743	0	0.0183095	0.012449	0.00876696	0.0047	P<0,0001	F (3, 16) = 448,7	no HS adult unc-23 compared to L2 HS adult unc-23
			2	0	3	2	48	53		0	0.0566038	0.0377358	0.90566
			3	0	1	3	46	50	154	0	0.02	0.06	0.92
embryo stage- long term HS	L4 stage	WT	1	54	0	0	0	54		1	0	0	0	1	0	0	0	0	0	0	0	NS	NS	NS	NS
			2	50	0	0	0	50		1	0	0	0
			3	60	0	0	0	60	164	1	0	0	0
		unc-23(e25)	1	4	7	14	36	61		0.0655738	0.114754	0.229508	0.590164	0.0335538	0.114275	0.222702	0.62947	0.0277301	0.0263191	0.0269679	0.0340399	<0,0001	P<0,0001	F (3, 16) = 23,86	no HS L4 unc-23 compared to embryo HS L4 unc-23
			2	1	8	11	37	57		0.0175439	0.140351	0.192982	0.649123
			3	1	5	14	37	57	175	0.0175439	0.0877193	0.245614	0.649123
	adult stage	WT	1	51	0	0	0	51		1	0	0	0	1	0	0	0	0	0	0	0	NS	NS	NS	NS
			2	52	0	0	0	52		1	0	0	0
			3	56	0	0	0	56	159	1	0	0	0
		unc-23(e25)	1	0	0	1	51	52		0	0	0.0192308	0.980769	0	0	0.0475004	0.9525	0	0	0.0249939	0.0249939	0.0349	P=0,0020	F (3, 16) = 7,785	no HS adult unc-23 compared to embryo HS adult unc-23
			2	0	0	4	56	60		0	0	0.0666667	0.933333
			3	0	0	3	50	53	165	0	0	0.0566038	0.943396
L1 stage- long term HS	L4 stage	WT	1	50	0	0	0	50		1	0	0	0	1	0	0	0	0	0	0	0	NS	NS	NS	NS
			2	50	0	0	0	50		1	0	0	0
			3	50	0	0	0	50	150	1	0	0	0
		unc-23(e25)	1	7	8	9	40	64		0.109375	0.125	0.140625	0.625	0.0931032	0.162426	0.168023	0.576447	0.0296998	0.0631134	0.0455361	0.078997	0.0992	P=0,0048	F (3, 16) = 6,366	no HS L4 unc-23 compared to L1 HS L4 unc-23
			2	7	8	9	39	63		0.111111	0.126984	0.142857	0.619048
			3	4	16	15	33	68	195	0.0588235	0.235294	0.220588	0.485294
	adult stage	WT	1	63	0	0	0	63		1	0	0	0	1	0	0	0	0	0	0	0	NS	NS	NS	NS
			2	52	0	0	0	52		1	0	0	0
			3	50	0	0	0	50	165	1	0	0	0
		unc-23(e25)	1	0	0	2	56	58		0	0	0.0344828	0.965517	0.00606061	0	0.0175549	0.976385	0.0104973	0	0.0172499	0.0204732	0.0083	P<0,0001	F (3, 16) = 36,65	no HS adult unc-23 compared to L1 HS adult unc-23
			2	0	0	0	54	54		0	0	0	1
			3	1	0	1	53	55	167	0.0181818	0	0.0181818	0.963636
L2 stage- long term HS	L4 stage	WT	1	57	0	0	0	57		1	0	0	0	1	0	0	0	0	0	0	0	NS	NS	NS	NS
			2	54	0	0	0	54		1	0	0	0
			3	47	0	0	0	47	158	1	0	0	0
		unc-23(e25)	1	4	5	5	40	54		0.0740741	0.0925926	0.0925926	0.740741	0.0422352	0.132878	0.133203	0.691683	0.0381157	0.0352273	0.0375507	0.0461533	0.0009	P<0,0001	F (3, 16) = 18,98	no HS L4 unc-23 compared to L2 HS L4 unc-23
			2	3	9	8	37	57		0.0526316	0.157895	0.140351	0.649123
			3	0	8	9	37	54	165	0	0.148148	0.166667	0.685185
	adult stage	WT	1	63	0	0	0	63		1	0	0	0	1	0	0	0	0	0	0	0	NS	NS	NS	NS
			2	52	0	0	0	52		1	0	0	0
			3	50	0	0	0	50	165	1	0	0	0
		unc-23(e25)	1	0	0	4	56	60		0	0	0.0666667	0.933333	0	0	0.101435	0.898565	0	0	0.0515931	0.0515931	<0,0001	P<0,0001	F (3, 16) = 14,17	no HS L4 unc-23 compared to L2 HS adult unc-23
			2	0	0	9	47	56		0	0	0.160714	0.839286
			3	0	0	4	48	52	168	0	0	0.0769231	0.923077
embryo stage- acute HS	L4 stage	WT	1	35	0	0	0	35		1	0	0	0	1	0	0	0	0	0	0	0	NS	NS	NS	NS
			2	35	0	0	0	35		1	0	0	0
			3	35	0	0	0	35	105	1	0	0	0
		unc-23(e25)	1	1	1	13	20	35		0.0285714	0.0285714	0.371429	0.571429	0.0490472	0.0490472	0.420235	0.481671	0.018488	0.018488	0.0576694	0.0922602	<0,0001	P<0,0001	F (3, 16) = 18,73	no HS L4 unc-23 compared to embryo acute HS L4 unc-23
			2	2	2	15	18	37		0.0540541	0.0540541	0.405405	0.486486
			3	2	2	15	12	31	103	0.0645161	0.0645161	0.483871	0.387097
L1 stage- acute HS	L4 stage	WT	1	35	0	0	0	35		1	0	0	0	1	0	0	0	0	0	0	0	NS	NS	NS	NS
			2	35	0	0	0	35		1	0	0	0
			3	35	0	0	0	35	105	1	0	0	0
		unc-23(e25)	1	3	4	9	21	37		0.0810811	0.108108	0.243243	0.567568	0.0540947	0.0631037	0.326946	0.555856	0.0262854	0.0407893	0.07699	0.0510184	<0,0001	P=0,0001	F (3, 16) = 13,59	no HS L4 unc-23 compared to L1 acute HS L4 unc-23
			2	2	2	15	19	38		0.0526316	0.0526316	0.394737	0.5
			3	1	1	12	21	35	110	0.0285714	0.0285714	0.342857	0.6
Figure 4d
			CEPsh glial cells phenotype of membrane length, phenotypic troups
				animal number in each phenotypic category					% animals in each phenotypic category				mean % in each phenotypic category				SD % in each phenotypic category				statistics
starvation stage	stage of phenotype	genotype	animal replicates	31-38 um	39-53 um	54-93 um	>93 um	total animal numbers	31-38 um	39-53 um	54-93 um	>93 um	31-38 um	39-53 um	54-93 um	>93 um	31-38 um	39-53 um	54-93 um	>93 um	p value Fischer's test on 4 phenotypic groups	p value 2-way ANOVA test (takes in account stdev)	2-way ANOVA test "F (DFn, DFd)"	test comparison
no starvation	L4	WT	1	50	0	0	0	50	1	0	0	0	0.993333	0.00666667	0	0	0.011547	0.011547	0	0	NS	NS	NS	NS
			2	49	1	0	0	50	0.98	0.02	0	0
			3	51	0	0	0	51	1	0	0	0
		unc-23	1	7	11	6	26	50	0.14	0.22	0.12	0.52	0.125752	0.29085	0.0993464	0.484052	0.0223438	0.0768511	0.020032	0.0802096	NS	NS	NS	NS
			2	7	19	5	20	51	0.137255	0.372549	0.0980392	0.392157
			3	5	14	4	27	50	0.1	0.28	0.08	0.54
	adults	WT	1	50	0	0	0	50	1	0	0	0	1	0	0	0	0	0	0	0	NS	NS	NS	NS
			2	52	0	0	0	52	1	0	0	0
			3	51	0	0	0	51	1	0	0	0
		unc-23	1	0	1	1	49	51	0	0.0196078	0.0196078	0.960784	0	0.0330719	0.0262745	0.940654	0	0.0233204	0.0112091	0.0203972	NS	NS	NS	NS
			2	0	3	1	46	50	0	0.06	0.02	0.92
			3	0	1	2	48	51	0	0.0196078	0.0392157	0.941176
Starvation from embryos to L1 24h	L4	WT	1	51	0	0	0	51	1	0	0	0	1	0	0	0	0	0	0	0	NS	NS	NS	NS
			2	52	0	0	0	52	1	0	0	0
			3	50	0	0	0	50	1	0	0	0
		unc-23	1	43	7	0	0	50	0.86	0.14	0	0	0.869383	0.130617	0	0	0.0598138	0.0598138	0	0	<0.0001	P<0,0001	F (3, 16) = 100,9	unc-23 L4s no starvation compared to 24h starvation
			2	44	10	0	0	54	0.814815	0.185185	0	0
			3	56	4	0	0	60	0.933333	0.0666667	0	0
	adults	WT	1	50	0	0	0	50	1	0	0	0	1	0	0	0	0.017	0	0	0	NS	NS	NS	NS
			2	52	0	0	0	52	1	0	0	0
			3	53	0	0	0	53	1	0	0	0
		unc-23	1	0	1	2	49	52	0	0.0192308	0.0384615	0.942308	0	0.0128205	0.0460492	0.94113	0	0.011	0.011	0.023	0.418	P=0,3830	F (3, 16) = 1,087	unc-23 adults no starvation compared to 24h starvation
			2	0	1	2	49	52	0	0.0192308	0.0384615	0.942308
			3	0	0	3	46	49	0	0	0.0612245	0.938776
Starvation from embryos to L1 48h	L4	WT	1	51	0	0	0	51	1	0	0	0	1	0	0	0	0.019	0	0	0	NS	NS	NS	NS
			2	52	0	0	0	52	1	0	0	0
			3	50	0	0	0	50	1	0	0	0
		unc-23	1	43	7	0	0	50	0.86	0.14	0	0	0.869383	0.130617	0	0	0.052	0.058	0	0	<0.0001	P<0,0001	F (3, 16) = 100,9	unc-23 L4s no starvation compared to 48h starvation
			2	44	10	0	0	54	0.814815	0.185185	0	0
			3	56	4	0	0	60	0.933333	0.0666667	0	0
	adults	WT	1	50	0	0	0	50	1	0	0	0	1	0	0	0	0.017	0	0	0	NS	NS	NS	NS
			2	52	0	0	0	52	1	0	0	0
			3	53	0	0	0	53	1	0	0	0
		unc-23	1	0	1	3	49	53	0	0.0188679	0.0566038	0.924528	0	0.00628931	0.0647654	0.928945	0	0.011	0.011	0.023	0.095	P=0,0648	F (3, 16) = 2,942	unc-23 adults no starvation compared to 48h starvation
			2	0	0	3	49	52	0	0	0.0576923	0.942308
			3	0	0	4	46	50	0	0	0.08	0.92
Figure 4e
		CEPsh glial cells phenotype of membrane length, phenotypic troups
		animal number in each phenotypic category						% animals in each phenotypic category					mean % in each phenotypic category					SD % in each phenotypic category					statistics
genotype	animal replicates	31-38 um	39-53 um	54-93 um	>93 um	total animal numbers		31-38 um	39-53 um	54-93 um	>93 um		31-38 um	39-53 um	54-93 um	>93 um		31-38 um	39-53 um	54-93 um	>93 um	genotype	p value Fischer's test on 4 phenotypic groups	p value 2-way ANOVA test (takes in account stdev)	2-way ANOVA test "F (DFn, DFd)"	test comparison
WT	1	50	0	0	0	50		1	0	0	0		1	0	0	0		0	0	0	0	WT	NS	NS	NS	NS
	2	50	0	0	0	50		1	0	0	0
	3	50	0	0	0	50		1	0	0	0
unc-23(e25)	1	0	0	2	49	51		0	0	0.0392157	0.960784		0	0.0325786	0.0193612	0.94806		0	0.0303306	0.0196125	0.0111495	unc-23(e25)	NS	NS	NS	NS
	2	0	2	1	50	53		0	0.0377358	0.0188679	0.943396
	3	0	3	0	47	50		0	0.06	0	0.94
unc-23(e25) + muscle unc-23 cDNA	line 1	1	4	0	45	50		0.02	0.08	0	0.9		0.0266667	0.06	0	0.913333		0.011547	0.02	0	0.011547	unc-23(e25) + muscle unc-23 cDNA	p=0,0,271	P=0,0029	F (3, 16) = 7,152	unc-23 with rescue +muscle cdNA
	line 2	1	3	0	46	50		0.02	0.06	0	0.92
	line 3	2	2	0	46	50		0.04	0.04	0	0.92
unc-23(e25) + glial unc-23 cDNA	line 1	0	1	0	45	46		0	0.0217391	0	0.978261		0.0117647	0.035645	0.0155354	0.937055		0.0113206	0.0334789	0.0112133	0.051232	unc-23(e25) + glial unc-23 cDNA	p=0,7215	P=0,0700	F (3, 16) = 2,855	unc-23 with rescue +glia cdNA
	line 2	1	4	1	45	51		0.0196078	0.0784314	0.0196078	0.882353
	line 3	0	1	1	50	52		0	0.0192308	0.0192308	0.961538
	line 4	0	0	1	51	52		0	0	0.0192308	0.980769
	line 5	2	3	1	45	51		0.0392157	0.0588235	0.0196078	0.882353
unc-23(e25) + hypodermis unc-23 cDNA	line 1	50	0	0	0	50		1	0	0	0		0.980491	0.0155088	0.004	0		0.0109073	0.0109073	0	0	unc-23(e25) + hypodermis unc-23 cDNA	p<0.0001	P<0,0001	F (3, 16) = 38,18	unc-23 with rescue +hypodermis cdNA
	line 2	49	1	0	0	50		0.98	0.02	0	0
	line 3	56	1	0	0	57		0.982456	0.0175439	0	0
	line 4	44	0	0	0	44		1	0	0	0
	line 5	47	2	1	0	50		0.94	0.04	0.02	0
WT	A	50	0	0	0	50		1	0	0	0		1	0	0	0		0	0	0	0	WT	NS	NS	NS	NS
	B	50	0	0	0	50		1	0	0	0
	C	50	0	0	0	50		1	0	0	0
unc-23(e25)	A	0	0	2	49	51		0	0	0.0392157	0.960784		0	0.0325786	0.0193612	0.94806		0	0.0303306	0.0196125	0.0111495	unc-23(e25)	NS	NS	NS	NS
	B	0	2	1	50	53		0	0.0377358	0.0188679	0.943396
	C	0	3	0	47	50		0	0.06	0	0.94
unc-23(e25) + hypodermis cDNA human Bag2 0.5-1ng	line 1	48	0	0	0	48		1	0	0	0		0.976508	0.0234921	0	0		0.0326633	0.0326633	0	0	unc-23(e25) + hypodermis cDNA human Bag2 0.5-1ng	p<0.0001	P<0,0001	F (3, 16) = 1847	unc-23 with rescue +hypodermis human Bag2 cdNA
	line 2	46	4	0	0	50		0.92	0.08	0	0
	line 3	48	2	0	0	50		0.96	0.04	0	0
	line 4	36	0	0	0	36		1	0	0	0
	line 5	50	0	0	0	50		1	0	0	0
	line 6	50	0	0	0	50		1	0	0	0
	line 7	49	1	0	0	50		0.98	0.02	0	0
	line 8	39	3	0	0	42		0.928571	0.0714286	0	0
	line 9	50	0	0	0	50		1	0	0	0
Figure 4f
		Amphid neuron phenotypes of cell body/ axon defects
		absolute values						% animals in each phenotypic category					% animals in each phenotypic category				% animals in each phenotypic category
		animal number in each phenotypic category						% values					mean % values				SD % values				statistics
genotype	animal replicates	no AmN (cell body, axon) defects	posterior AmN cell body	posterior AmN axons/ commissure	posterior AmN cell body & axon/commissure	ectopic axon	total animal numbers	no AmN (cell body, axon) defects	posterior AmN cell body	posterior AmN axons/ commissure	posterior AmN cell body and axon/commissure	ectopic axon	no AmN (cell body, axon) defects	posterior AmN cell body	posterior AmN axons/ commissure	posterior AmN cell body and axon/commissure	no AmN (cell body, axon) defects	posterior AmN cell body	posterior AmN axons/ commissure	posterior AmN cell body and axon/commissure	p value Fischer's test on 4 phenotypic groups	p value 2-way ANOVA test (takes in account stdev)	2-way ANOVA test "F (DFn, DFd)"	test comparison
WT	1	35	0	0	0	0	35	1	0	0	0	0	1	0	0	0	0	0	0	0	NS	NS	NS	NS
	2	35	0	0	0	0	35	1	0	0	0	0
	3	40	0	0	0	0	40	1	0	0	0	0
unc-23(e25)	1	3	2	2	38	0	45	0.0666667	0.0444444	0.0444444	0.844444	0	0.0579365	0.0517196	0.0600529	0.830291	0.00836163	0.0310041	0.0223963	0.0532165	NS	NS	NS	NS
	2	2	3	3	27	0	35	0.0571429	0.0857143	0.0857143	0.771429	0
	3	2	1	2	35	0	40	0.05	0.025	0.05	0.875	0
unc-23(e25); hypodermis unc-23 cDNA	1	37	1	1	1	0	40	0.925	0.025	0.025	0.025	0	0.927381	0.0178571	0.027381	0.027381	0.0144338	0.0155675	0.00206197	0.00206197	<0.0001	P<0,0001	F (3, 16) = 196,7	with unc-23(m)
	2	33	0	1	1	0	35	0.942857	0	0.0285714	0.0285714	0
	3	32	1	1	1	0	35	0.914286	0.0285714	0.0285714	0.0285714	0

## Sheet: Source Data Figure 5
Figure 5a
		CEPsh glial cells phenotype of membrane length, phenotypic troups
		animal number in each phenotypic category						% animals in each phenotypic category					mean % in each phenotypic category				SD % in each phenotypic category				statistics
unc-23(e25) + RNAi	animal replicates	31-38 um	39-53 um	54-93 um	>93 um	total	animals/ genotype	31-38 um	39-53 um	54-93 um	>93 um		31-38 um	39-53 um	54-93 um	>93 um	31-38 um	39-53 um	54-93 um	>93 um	p value Fischer's test on 4 phenotypic groups	p value 2-way ANOVA test (takes in account stdev)	2-way ANOVA test "F (DFn, DFd)"	test comparison
L4440	1	0	1	0	50	51	156	0	0.0196078	0	0.980392	L4440	0	0.0318141	0.00628931	0.961897	0	2.14693	1.08934	3.23624	NS	NS	NS	NS
	2	0	1	0	51	52		0	0.0192308	0	0.980769
	3	0	3	1	49	53		0	0.0566038	0.0188679	0.924528
unc-52	1	17	4	13	6	40	132	0.425	0.1	0.325	0.15	unc-52	0.288162	0.199288	0.25388	0.25867	12.3873	8.75311	6.32161	10.0042	<0.0001	<0.0001	F (3, 16) = 95,41	with unc-23(e24)+mock RNAi
	2	11	10	10	12	43		0.255814	0.232558	0.232558	0.27907
	3	9	13	10	17	49		0.183673	0.265306	0.204082	0.346939
emb-9	1	9	18	3	25	55	172	0.163636	0.327273	0.0545455	0.454545	emb-9	0.128771	0.30274	0.0636718	0.504817	4.02351	2.57854	1.8305	4.37717	<0.0001	<0.0001	F (3, 16) = 137,4	with unc-23(e24)+mock RNAi
	2	5	18	5	31	59		0.0847458	0.305085	0.0847458	0.525424
	3	8	16	3	31	58		0.137931	0.275862	0.0517241	0.534483
lam-1	1	3	7	9	39	58	165	0.0517241	0.12069	0.155172	0.672414	lam-1	0.0598145	0.112861	0.0842388	0.743085	2.48671	4.94146	6.89121	7.39909	<0.0001	<0.0001	F (3, 16) = 16,55	with unc-23(e24)+mock RNAi
	2	5	9	1	42	57		0.0877193	0.157895	0.0175439	0.736842
	3	2	3	4	41	50		0.04	0.06	0.08	0.82
The L4440 in the figure represents something different. The majority should be dark green
Figure 5c
	UNC-52-mNG KI intensity, ROI1						UNC-52-mNG KI intensity, ROI2					UNC-52mNG KI intensity, ROI2/ROI1
genotype	animal replicates	Intensity absolute values		intensity, values relative to WT mean			animals	Intensity absolute values		intensity, values relative to WT mean			Mean ratio		Sum ratio
		mean	sum	mean	sum			mean	sum	mean	sum	animals	WT	unc-23(e25)	WT	unc-23
WT	experiment 1					WT	experiment 1					1	0.915165	1.01033	0.900668	0.994323
	1	378.329	11723671	1.34351	1.34352		1	310.547	703419	1.22954	1.21006	2	1.04476	1.72951	1.02821	1.70211
	2	331.022	10257715	1.17552	1.17552		2	310.192	702617	1.22813	1.20868	3	1.02852	3.13614	1.01223	3.24343
	3	293.828	9105151	1.04344	1.04344		3	271.059	613976	1.07319	1.0562	4	0.979813	1.16216	1.02559	1.17283
	4	268.393	8316950	0.953112	0.953111		4	235.87	568227	0.933871	0.977496	5	1.07092	0.942499	1.05396	1.07693
	5	211.32	6548370	0.750435	0.750434		5	202.981	459772	0.803655	0.790926	6	0.99677	1.46612	1.03087	1.50403
	6	206.687	6404813	0.733983	0.733982		6	184.785	439840	0.731612	0.756638	7	1.11014	1.01478	1.05911	0.998702
	mean	281.596	8.72611e+06				mean	252.572	581308			8	0.921101	0.967151	0.956326	1.00414
	experiment 2						experiment 2					9	0.951776	1.14709	0.988174	1.13513
	1	396.094	12274158	0.963594	0.963593		1	378.868	858173	1.06972	1.02055	10	1.02947	2.98463	0.985334	2.97772
	2	496.213	15376649	1.20716	1.20716		2	393.811	970758	1.11191	1.15443	11	0.98863	1.96987	1.03045	1.88543
	3	525.551	16285779	1.27853	1.27853		3	430.985	1062394	1.21687	1.26341	12	1.04472	1.0346	0.999935	1.00283
	4	419.701	13005696	1.02102	1.02102		4	372.276	845981	1.05111	1.00605	13	1.0777	1.77888	0.654841	1.70262
	5	349.756	10838249	0.850865	0.850866		5	297.928	737272	0.841191	0.876771	14	1.00301	2.04481	0.609456	1.21802
	6	279.04	8646901	0.678832	0.678832		6	251.177	570789	0.709191	0.678788	15	0.902027	2.42014	0.566685	1.36633
	mean	411.059	1.27379e+07				mean	354.174	840894		1	16	1.00376	1.00466	0.607196	0.567193
	experiment 3						experiment 3					17	0.954214	2.13185	0.56146	1.20356
	1	700.003	21691694	1.20573	1.20573		1	637.074	1553099	1.29942	0.789563	18	0.994501	3.88128	0.623661	4.1773
	2	710.092	22004337	1.22311	1.22311		2	601.467	1466292	1.2268	0.745432	19	1.03454	1.087	0.93883	1.087
	3	495.252	15346857	0.853056	0.853055		3	377.256	6435156	0.76948	3.2715	20	0.938831	1.01051	0.972845	1.09187
	4	579.966	17972001	0.998973	0.998974		4	491.61	1113546	1.00272	0.566103	21	0.972846	0.799854	1.05196	0.799854
	5	561.467	17398726	0.967109	0.967108		5	452.439	1155092	0.922829	0.587225	22	1.05196	0.97687	1.06712	0.97687
	6	489.896	15180907	0.84383	0.843831		6	411.433	931937	0.83919	0.473777	23	1.06712		0.982006
	7	527.26	16338733	0.908189	0.908188		7	460.64	1114133	0.939556	0.566402	24	0.982006		1.07694
	mean	580.562	17990465				mean	490.274	1.96704e+06			25	1.07694		0.987938
	experiment 4						experiment 4					26	0.98794
	1	1160.59	35964446	1.68654	1.68654		1	938.408	2125588	1.58337	1.58337	average	1.00497	1.62276	0.910871	1.49492
	2	864.413	26786432	1.25614	1.25614		2	724.252	1640503	1.22203	1.22203	stdev	0.0549729	0.846836	0.181332	0.878219
	3	660.64	20471897	0.960021	0.960021		3	598.533	1355738	1.0099	1.0099
	4	555.579	17216286	0.80735	0.80735		4	510.603	1156568	0.861539	0.861539
	5	549.661	17032880	0.79875	0.79875		5	464.872	1052982	0.784377	0.784377	two-sided unpaired t test		p-value= 0.0005		0.p-value= 0.0019
	6	506.912	15708175	0.736629	0.736628		6	470.164	1064968	0.793306	0.793306			degrees of freedom=46		degrees of freedom=46
	7	519.262	16090895	0.754575	0.754576		7	441.816	1000757	0.745475	0.745474
	mean	688.151	2.13244e+07				mean	592.664	1.34244e+06
				1
				0.245056
unc-23(e25)	experiment 1					unc-23(e25)	experiment 1
	1	223.14	6914677	0.79241	0.792412		1	202.208	458021	0.800594	0.787914
	2	135.563	4200834	0.481409	0.48141		2	210.292	476331	0.832601	0.819412
	3	74.608	2311945	0.264946	0.264946		3	209.865	499537	0.83091	0.859332
	4	193.02	5981318	0.685449	0.685451		4	201.199	467322	0.7966	0.803914
	5	205.006	6352711	0.728013	0.728012		5	173.303	455755	0.686152	0.784016
	6	178.365	5527175	0.633406	0.633406		6	234.551	553792	0.928649	0.952665
	7	188.543	5842572	0.66955	0.66955		7	171.609	388710	0.679445	0.668681
	control mean of experiment	281.596	8.72611e+06				control mean of experiment	252.572	581308
	experiment 2						experiment 2
	1	262.716	8141031	0.63912	0.639119		1	218.924	539656	0.618125	0.641764
	2	223.699	6931983	0.544201	0.544201		2	221.093	519455	0.624249	0.617741
	3	133.715	4143557	0.325294	0.325293		3	343.861	814519	0.970881	0.968634
	4	163.65	5071179	0.398118	0.398117		4	277.758	631193	0.784241	0.750621
	5	268	8304795	0.651974	0.651975		5	238.901	549794	0.67453	0.65382
	6	206.62	6402731	0.502653	0.502652		6	316.688	719659	0.894159	0.855826
	control mean of experiment	411.059	1.27379e+07				control mean of experiment	354.174	840894
	experiment 3						experiment 3
	1	339.798	10529670	0.585291	0.585292		1	586.765	1402294	1.19681	0.712897
	2	379.333	11754772	0.653389	0.653389		2	775.268	1756059	1.58129	0.892744
	3	502.104	15559213	0.864858	0.864859		3	425.992	964914	1.03568	0.584706
	4	282.044	8739989	0.485812	0.485812		4	507.765	1150138	1.03568	0.584706
	control mean of experiment	580.562	17990465				control mean of experiment	490.274	1.96704e+06
	experiment 4						experiment 4
	1	188.498	5841185	0.273919	0.27392		1	630.095	1536084	1.06316	1.14424
	2	524.551	16254794	0.762261	0.762262		2	491.07	1112322	0.828581	0.82858
	3	309.488	9590423	0.449738	0.449739		3	269.346	659213	0.724321	0.724322
	4	623.167	19310704	0.905567	0.905567		4	429.279	972361	0.724321	0.724322
	5	601.255	18631697				5	505.848	1145797	0.853516	0.853516
	control mean of experiment	688.151	2.13244e+07				control mean of experiment	592.664	1.34244e+06
Figure 5d
	unc-52-mNG KI mean intensity along the length of the animal (ventral side)
genotype	WT																												unc-23(e25)
	experiment 1							experiment 2						experiment 3							experiment 4								experiment 1							experiment 2						experiment 3				experiment 4
position along animal's length	animal replicates:	1	2	3	4	5	6	1	2	3	4	5	6	1	2	3	4	5	6	7	1	2	3	4	5	6	7	average of WT values	1	2	3	4	5	6	7	1	2	3	4	5	6	1	2	3	4	1	2	3	4
0.0000		523534	455863	479118	339532	272212	231379	529670	694675	529131	555702	500456	371717	1024215	791659	678532	732748	536803	573364	516887	1482145	1036702	917828	781985	634849	667749	698465	636805	127104	120124	69978	110539	476896	110710	210261	238446	389789	153389	196118	368659	242080	272438	273826	646152	271015	172691	745375	488736	286029
0.1804		549073	460118	486883	354165	270013	231439	521189	731451	554303	557185	536501	387269	987764	795032	698515	737459	538999	596991	516038	1475131	1016599	929843	823639	661818	660535	677364	644435	116892	119149	70937	110396	521221	113117	204748	241170	389269	161370	187063	368912	241495	257121	259524	636236	270918	181518	704502	516900	296693
0.3608		533759	470438	479524	367826	252142	231049	526540	785265	567968	522180	554479	376018	976700	771453	663471	703052	542255	597500	503242	1414528	1009300	902499	799954	675186	673484	677163	637576	128174	108177	68176	113063	535111	112795	195930	252303	401699	164981	183026	386589	238442	258234	272206	634851	285462	195074	699123	505187	282871
0.5411		567379	462635	488115	344997	275191	233464	505026	764160	506198	521820	520378	376950	1041069	734129	654981	686043	561212	585566	497769	1401491	1027016	903021	790243	642260	677112	710998	633816	120128	109827	70671	123781	538281	106008	193718	268982	387767	170514	171175	387093	214544	278707	276617	678175	287294	188108	706266	491387	294559
0.7215		594289	405096	453172	328514	284170	228076	517810	719768	557006	526930	513198	386687	1014944	766461	691799	702216	556454	577846	520743	1475002	1060629	894312	839406	638038	693741	719507	640993	120731	109684	67717	118748	520223	105896	201749	226935	383671	173350	173865	405228	219494	278625	256783	707887	275178	190399	706717	544900	299272
0.9019		553533	413370	467776	348171	280508	226794	492465	676699	561785	554880	481107	378518	1027057	757591	688005	690857	576681	612344	526394	1400528	1021825	924043	804935	644193	657203	706958	633624	124082	110435	73081	115192	479367	102709	202161	247125	388590	170783	178192	380704	238431	283745	253854	649061	252186	202637	710703	527244	302414
10823		544500	400088	480513	327186	272981	217120	524763	716199	542699	607831	494593	365509	996769	727483	674144	720481	566765	626105	522552	1392442	1076784	906065	798294	658210	651493	713178	635567	118833	119081	63185	119895	451831	102830	204106	250904	392740	173210	186582	407444	249275	288847	266800	631105	246000	186413	725763	537523	286834
12626		586467	424396	433470	334187	262040	236803	528140	746624	524071	598271	480040	346139	990415	763875	662850	758565	553835	620027	513582	1372211	1051104	897383	779210	611607	642169	702374	631533	120069	116564	68453	116118	407804	99192	197665	245323	390192	179786	179208	361768	231773	293871	275103	651269	252209	182333	708653	478089	285048
14430		591104	423391	413033	337300	263772	250713	533282	767966	519489	551988	469730	344512	1003640	768027	698865	769223	558689	620525	507099	1399202	1076651	914530	752320	635638	639624	702243	635098	118477	115689	66879	113143	402219	98399	212465	250940	367362	173646	174521	369454	213851	291645	275084	626156	254766	177101	664190	490564	299057
16234		572663	454302	439150	326813	268176	240162	538638	747569	517343	521564	517403	363997	1007577	750953	694742	748797	593611	586164	552851	1455350	1091528	919135	784185	661223	679473	692416	643299	122783	115805	70731	110079	403478	100181	195675	249135	358807	172697	180930	372259	225169	286695	266032	626628	279296	183637	682625	491171	307545
18038		563094	449288	480764	344280	256050	249255	555150	747837	539196	533570	525480	390355	1037347	791318	672567	731531	587370	564872	532502	1448615	1034008	992750	826556	634543	680243	690393	648421	122832	122266	78129	104641	453700	99280	188072	239841	357130	157176	177055	385039	243573	300148	286292	649768	280467	176590	676289	489944	315753
19841		526837	449413	471644	364078	252114	246071	527250	726524	586698	557223	487260	375215	1018408	777329	614630	682273	564315	575173	526577	1403851	1024158	895323	837206	642409	687564	646615	633314	128713	120561	94379	119665	482932	107078	188050	267752	375699	169746	180770	391317	248862	316771	271371	673809	260327	187549	710492	533378	301444
21645		538960	441812	472247	343843	268195	233658	490950	741090	576368	572718	466327	365907	992982	786210	628073	684645	565982	587569	501302	1322729	1025125	906933	804511	624897	660450	645417	624958	141577	120501	85307	119245	495112	98831	193793	253003	377847	161244	195879	366012	224747	328951	267542	656892	254671	179891	731763	528716	330523
23449		553227	462581	481457	348515	276327	237647	536884	713266	567293	574506	486568	343755	1004626	771344	670779	733257	577308	577527	496348	1359111	1004513	914116	788194	653667	653670	668381	632880	139410	112161	81377	115193	414126	100548	197785	246893	368103	158425	176672	371185	228555	334347	269496	662798	245249	171852	711759	500223	301980
25253		500215	459355	470195	342313	268159	235615	559218	714730	565062	567349	514220	341721	1041030	796902	696172	727891	570930	607025	503782	1380594	1068153	885083	767617	623452	648111	675225	635774	133376	113433	76104	113531	380491	95574	192532	252502	355664	176860	174395	408141	222887	323237	278499	691389	261092	163482	710108	532137	292055
27056		532744	470197	440225	353702	242716	247116	543461	730925	568441	576994	493691	376497	1021048	794022	679675	706093	575283	579456	525924	1397246	1047512	912246	757474	619502	636903	668620	634527	128857	111156	68727	120115	372648	108340	202249	255315	335631	166291	181751	390775	222796	338235	272457	685460	251926	174533	689089	495699	280487
28860		546771	440517	468154	361569	254624	245363	516017	772272	571055	578561	491358	367347	1015031	764063	635148	704945	587686	609152	514983	1436945	1007421	905443	776840	613793	652151	670082	634896	141246	118250	70575	147652	384943	104710	190669	243458	340000	164099	202500	389957	215711	358644	284019	642935	250746	184280	713404	479942	312333
30664		560729	423969	488214	359546	291521	217175	489623	766524	556560	556943	476389	359491	974943	752916	633468	713348	570407	618022	519170	1390378	1001271	927248	735602	634132	667289	654752	628447	127251	125030	65395	126960	422985	107415	197666	249752	375365	155732	171092	395391	206637	371993	297108	614236	264776	181493	702332	485971	298104
32468		646027	434419	500425	348090	262058	220807	512218	707044	541690	560035	505085	361105	987604	775313	636461	674245	554140	587479	521717	1336017	1017951	910107	787066	634956	677652	632078	628146	127394	128914	75782	123357	409160	100876	190730	259475	385435	148686	170602	383731	211473	366746	297035	635891	259486	174722	717735	509597	288170
34271		530604	451598	483350	349303	274257	219454	498875	692904	535840	557272	493812	377440	1072242	764843	614732	638799	553187	586197	532378	1332381	1029587	868682	821780	635008	689690	653266	625288	133307	126092	69083	122685	431350	100021	196934	244603	367586	124572	165253	394740	245628	395205	284503	628741	258024	176859	711025	506696	296152
36075		504841	435587	482040	362564	258300	233190	515741	687032	534078	515504	491921	370477	1094906	744616	622786	685208	587245	603149	526378	1289239	1026698	837006	829188	641767	664423	660766	623256	137583	131235	66130	118308	411576	99001	205980	253591	353698	109515	180441	368931	219693	390097	297845	624243	254678	178437	708317	515122	296356
37879		510272	415874	472874	374958	274694	224790	540162	689149	561981	528170	461817	365117	1023447	727863	642303	700535	573468	596110	524611	1273080	1070049	881307	820626	634327	662899	616794	621818	130706	137191	65975	117130	392175	100147	215108	249325	392423	109722	168126	370724	219345	412721	299056	642289	273829	192961	696239	537515	293714
39683		608573	444549	507254	350571	278187	236880	520103	696366	578692	553431	476193	354881	1001651	794655	656074	755640	556329	582748	530102	1309824	1024149	895368	775593	639818	656408	647468	631981	128107	142997	69928	110927	424144	105387	217414	255140	415586	107034	172718	379433	214571	433940	282562	627219	270099	197855	690571	519875	300347
41486		578697	452803	453142	345495	278006	224642	537063	692494	554702	585300	480479	351181	1022104	748644	691593	776201	558928	592555	533287	1342257	1036979	887669	721054	632388	667629	677897	631661	125953	131204	74102	125120	391345	105549	219977	256376	401801	108038	175424	371656	205230	434257	300746	600887	263760	190449	721022	516193	302790
43290		612496	450500	489577	348501	258980	223382	528454	729057	536301	591875	496697	345135	1048950	760375	668799	706926	574107	595035	530253	1366442	1062910	874250	714060	602992	664282	683655	633230	123857	138059	72901	118167	408436	98703	197011	260896	371230	110668	182014	389852	202838	445638	292346	607435	258460	205687	740067	508451	310086
45094		487322	440035	489990	383996	259905	222686	559202	706172	533052	560951	479202	360198	1030676	726040	673984	686949	557193	582559	525905	1371498	1074197	842074	713827	648304	709492	684421	627301	127239	131348	75381	113785	422474	105096	195182	255885	377905	120317	166508	379154	211215	477934	287295	625488	245051	184766	723067	508035	309039
46898		526836	423443	487367	369184	283368	226834	518283	686421	556275	542868	498741	363330	1030284	711018	675182	655779	562692	591195	523048	1301620	1041923	879302	782635	682087	710803	680771	627357	132947	136898	65941	113304	448073	101312	209378	253892	387561	117183	160651	368630	215371	506338	281159	625737	261121	176879	690062	527067	299076
48701		512987	455227	482968	358843	287803	218563	537072	685935	543263	553497	477793	364466	1006590	779397	626336	673738	567191	573692	494628	1361150	1022107	901251	766105	641464	664925	704543	625444	126866	135518	57836	120633	430546	107400	203839	252811	381431	113426	177067	389698	230845	527484	283391	623884	270309	180882	680651	524139	301607
50505		510547	470516	466237	344778	262631	215983	520692	678469	538586	554987	469278	340142	1025830	750931	623937	733915	554496	581282	513760	1364369	1005860	857443	736476	627869	653777	681538	618628	128551	143002	68853	123302	420136	109388	190714	245427	362569	120989	174802	382195	245378	563574	292781	658808	267871	196788	714256	523732	295431
52309		560916	419770	475685	347607	258599	214702	565578	713020	521751	580396	478624	317414	990886	746048	619542	741223	565369	582092	513093	1379642	1003911	875601	761026	630046	615388	659795	620682	134324	145611	74959	115592	425435	103614	193143	251713	368267	111997	175137	379061	234872	597217	266953	659524	250974	184139	672201	514818	313074
54113		592573	441641	479251	365562	256107	212406	528552	729082	546101	582033	483300	318533	1006648	745447	627461	775158	573777	610179	519095	1358393	1028248	889025	779123	662357	600614	644882	629060	124219	142044	68228	115088	429195	102125	187637	260007	363988	112517	178094	369195	224795	561015	299833	664534	258189	173050	713281	552109	302856
55916		550955	457220	481940	363397	245072	224120	547748	711207	564277	560016	536929	315515	996113	705782	647305	759107	583390	592155	513284	1378504	1009966	887779	749201	652048	630470	645135	627255	131986	144286	71581	117935	407069	92095	199905	239697	392784	118995	180456	391925	218886	547385	294466	650788	272354	158574	732061	534208	302589
57720		555117	477912	470681	391560	254903	235585	534416	666543	557964	516648	518835	329258	1002401	717417	650765	764393	585788	574271	500725	1388324	1089167	905299	731247	654169	632920	703710	631155	145127	137867	71408	123031	403078	95333	188176	244801	387093	113786	168736	408301	209541	534086	281083	638229	277580	165341	739040	486810	308601
59524		551640	445752	504197	371379	270640	236852	516643	697150	535023	528227	459256	351482	1016533	735779	650622	745559	566324	582139	506754	1392352	1067303	880034	770548	649926	650117	697406	629986	126003	128449	69034	117832	404934	106112	185675	242438	373617	111429	174921	373915	217121	520157	280615	613171	310985	165263	724085	519207	304126
61328		540737	436771	476645	369433	269351	240386	525656	685725	529372	538761	449764	361438	1034622	810013	641924	719644	552255	600351	508258	1328387	1001304	877989	772653	633355	660026	682463	624896	124649	129939	72886	109491	386337	108284	185998	269211	383493	107018	169742	375782	212440	591856	293102	620190	348362	172341	649358	537885	327987
63131		538298	465036	468461	376432	244233	233843	528334	703225	541285	578260	439452	355824	1018107	807211	644201	723002	569627	592500	487151	1284212	1009046	931102	741724	618677	668894	671171	624589	134242	117349	76361	112949	401849	100636	192771	279475	372094	112707	168356	378822	208931	565948	280340	616615	394852	181593	663543	535587	303522
64935		540889	428009	469592	382568	246298	224008	543532	683837	533557	565994	492013	345125	1016440	798035	624270	736828	575055	603733	522435	1263568	980042	891307	754281	625577	670226	675192	622785	130270	118332	67799	106259	396576	113282	202317	271665	362570	109114	173927	384687	205292	575632	271306	651603	474928	179204	686644	551695	293666
66739		634919	420348	513026	372442	265006	232828	520090	713026	548127	569247	496830	352513	1016201	732766	629452	742506	573693	600263	530876	1314819	1013702	876407	759805	617241	643680	694516	630166	135034	115777	66509	117952	400757	111232	196622	286291	375949	105564	168675	375763	201137	585844	282001	639901	558539	172771	671158	542633	300013
68543		599972	425981	492340	347234	255772	234401	497473	678382	543653	578339	509468	335302	993036	768180	646015	748973	574815	553413	539023	1331119	1025558	882648	750749	615253	651119	712116	626551	125691	115276	72599	115764	406064	105376	213440	303883	367137	108327	163539	376661	204291	619196	295728	634190	536437	171252	693532	575340	298694
70346		573951	412692	486208	336690	258343	223060	548301	681461	529596	565002	502807	345050	1023969	781624	645390	739736	567096	548510	539529	1366621	1039292	889440	727934	624285	631409	686376	625937	125998	127392	77744	117924	390417	106420	189874	299485	348147	110782	160300	379432	210064	653794	289818	592953	484924	171915	697528	532001	287694
72150		569092	424909	467074	342864	244210	211484	518437	696419	557210	546652	496060	345113	1002066	772763	669148	732886	560198	547887	514191	1350714	1050991	907890	773149	646977	629565	699761	626066	133867	120590	74881	113999	389458	107392	186292	299241	368694	114635	167296	394349	220327	646471	280502	650628	476764	163880	680359	495933	304538
73954		538165	455283	458995	326884	236151	216849	497720	651854	539339	520383	495269	343095	1040293	765603	660100	733106	539157	556984	508868	1355999	1043642	921197	742707	679713	629851	668674	620226	142670	126725	73199	112612	400062	103257	193648	300450	385109	122877	173184	385388	208949	627540	299012	633537	462297	170085	750253	482174	311398
75758		618313	443187	428284	331935	241849	252932	524547	646803	530695	559159	488861	340855	1051699	746192	686122	770106	521508	560245	497539	1261920	1046400	923386	754222	668450	657047	647899	623083	122610	120185	74600	107241	376750	101998	194664	307484	395640	120727	175075	372015	198967	642565	312527	627316	442101	173342	711609	524421	302658
77561		596470	430922	434870	334664	250047	226239	521559	670475	520034	581499	466650	366856	1023531	780251	716908	748576	548144	552396	506582	1281801	975479	925698	751674	669629	647515	693916	623938	122903	127361	71211	108888	356580	100583	207457	290960	380139	118144	166065	390625	186274	650082	296951	659481	561127	176862	681958	515013	303749
79365		569990	405125	452084	350414	258159	227857	500812	678732	539191	528799	481719	346801	1037062	768442	682903	743465	573137	559903	508048	1313034	992363	900477	781382	622468	683162	733771	624588	129632	124344	68983	111614	361856	101484	199417	287248	367855	122404	167808	366474	188519	663070	312599	667666	610633	171737	667153	528735	289637
81169		537711	393477	442663	351652	271596	234481	505951	720232	520357	566871	472444	330039	1048318	786031	681097	756337	579375	559930	518001	1346749	956540	902736	759442	621148	674906	684141	623932	134403	136033	69331	108587	359164	100793	191845	300468	353916	110051	167819	361721	182537	697722	316860	667936	560319	166593	651521	530718	305240
82973		540255	384896	442785	364945	255985	235578	549920	708756	498403	582156	472276	316539	1039669	796307	664424	749534	581098	567800	532256	1396552	974962	885388	762450	640850	623973	685030	625107	133425	148189	66899	106870	366239	102750	193522	305435	363392	119979	162957	368524	176050	698483	346672	655771	493491	176826	702707	507936	326601
84776		618138	376318	480481	350593	246093	225593	521586	714292	506929	576091	482313	335678	984814	804354	641363	778225	563392	548878	525774	1411954	1000667	893804	757871	621109	648958	698627	627458	129822	162438	68451	105349	368212	103626	181873	295991	370561	108738	159794	381281	200648	705877	398104	637583	404582	190940	699899	531498	328420
86580		557510	374938	449488	359504	273703	209551	497112	681519	505154	549310	476986	361776	1007742	777865	634711	779435	543230	549536	539997	1344437	1010657	885170	755867	607792	647794	730550	619667	130096	141626	70528	109667	360670	101377	194320	291536	367597	120485	152536	402042	199537	699511	451748	629933	380327	173456	684413	510908	309025
88384		594638	398742	469586	374667	274579	213178	503182	643242	489982	533961	482255	369445	994708	751693	667612	767299	553381	548368	556849	1305255	1025763	840877	778071	649863	663420	702713	621282	130004	152510	70688	107227	372619	106214	218234	277197	362278	121073	183258	396646	188545	716332	466097	625247	358827	160655	686031	507234	317852
90188		563524	407617	464922	355297	249146	220029	474702	688492	517341	530111	490275	359637	1035361	715993	703343	745600	573939	557973	510575	1365482	1018850	849287	756859	667880	624763	655264	619318	132679	156999	74684	105989	355972	126009	201636	264873	378121	149332	172515	377092	184744	661193	453369	657865	360525	163387	669542	508159	328390
91991		591624	439971	438575	367751	259783	238156	489947	687424	523124	513183	497782	352154	1041110	723636	661440	745386	575909	565164	505362	1366864	977464	881095	757717	661409	637454	627218	620258	141983	165893	68963	107305	348680	121948	198472	259516	375333	125339	163277	353506	181047	654108	470880	710655	380501	158136	709578	504173	332288
93795		569148	437023	442876	360705	246268	236520	523252	708273	557961	516398	507781	342138	1022184	717925	639275	753446	550322	570907	516534	1353364	992607	877356	758605	649559	652897	635877	620738	148128	176282	69439	118133	328948	109162	196571	266256	385123	117629	165152	352170	179855	689064	470938	684181	428169	173222	695160	515771	331071
95599		568039	442457	446920	337802	251040	240772	488651	718184	557924	529478	489294	348167	996378	735362	661127	747424	570258	560413	544047	1366443	1030616	867378	717984	642810	623710	655189	620687	149234	180496	79192	112919	326623	106896	202517	268716	382848	115424	155066	367518	175928	714709	464363	687047	392213	168760	712074	533212	314215
97403		537826	397776	468094	326772	256984	236168	488427	735217	516570	557383	470498	354132	994657	750183	688399	764074	563960	553992	550940	1338596	1069292	820425	714633	661455	655244	708380	622311	145287	206388	71366	114659	329210	109132	195875	261559	378305	111030	152760	372616	185903	735020	462277	679227	347585	162724	706193	501300	296697
99206		523829	378365	477794	334875	264182	235297	506259	728404	477229	592820	457560	336454	1035959	764247	694029	766609	561988	582268	536954	1318235	1045469	807450	754201	669759	669695	706536	624095	140685	205203	65124	110988	345208	109710	193561	273935	353693	111294	160296	392478	181262	786707	440388	668290	311802	164355	678839	511798	310862
101010		537399	392504	463734	350887	241200	236193	538074	685703	489375	542892	456935	323910	1053030	752246	670978	801225	559249	543032	509285	1331628	1036684	872558	802880	647887	671565	694014	623272	134092	199105	70047	120014	329985	105551	206839	260853	355141	116468	160047	385779	175766	761343	428055	703562	284833	166464	675920	504153	314858
102814		622641	401539	452967	345688	235155	230834	552223	698605	514500	537252	486462	340454	1047674	751980	679829	764193	530244	565500	502161	1312311	1030463	873478	777518	651895	672643	696058	625933	141978	199194	65708	111401	326859	111063	205592	268018	372527	121164	162916	395249	173573	762506	407338	690222	261940	168887	692174	492848	309188
104618		578934	376089	442495	346561	242002	233858	537439	734872	539703	546064	483079	346644	1034371	757637	666888	749217	521589	566349	508710	1345407	1035433	895444	760001	651915	691575	674618	625650	135757	179532	68432	115869	339126	99556	205338	265743	393968	117012	169518	384691	165796	757056	373415	647127	271372	174957	735856	475888	310993
106421		566535	414518	445916	360784	243699	232516	526139	722275	540305	551065	490318	328611	997996	764471	671921	752934	557489	557911	471967	1371947	1020223	914404	708882	607750	688997	687454	622963	140231	181521	68295	119492	338644	100914	194123	251681	363139	121195	174595	392648	168681	815445	362546	669920	267783	166603	698347	526995	333869
108225		552296	450329	449339	348064	244387	237797	493044	716046	516998	522041	486043	332461	969408	754867	661510	781360	567783	563691	498037	1385907	991150	851448	672969	608549	692359	671560	616132	144849	177301	70606	122726	328125	109236	193041	246468	370925	111311	174441	399419	169368	824680	383687	674188	283753	173102	712596	519023	334314
110029		514927	433899	455000	354627	240849	240723	477285	725463	549934	505070	485634	334914	1003637	718677	627151	762345	574709	561097	521516	1421600	1021329	841024	734588	618486	683792	661876	618083	135644	164099	78226	127501	312648	104943	194414	248455	379382	119385	171750	393809	173786	811391	414248	638894	278742	173203	734489	516141	333270
111833		555922	422571	476898	347846	252679	225475	486420	698499	586258	516504	465881	328245	1015434	752189	661126	730674	599801	547882	503843	1397028	989480	840843	766615	616392	699544	683227	621818	135999	179043	70327	126208	310956	99704	194738	248507	386546	126006	161445	382135	168747	828333	417587	625198	266015	172169	745317	487495	324910
113636		560842	412994	464156	344130	253342	208106	484438	682846	529057	570751	455030	345194	1022439	749149	683118	732711	574488	538161	525301	1353616	967939	858873	704322	611225	700464	686264	616114	133728	179565	70858	126155	311718	104423	185408	259400	385170	111507	159083	390086	166392	852138	455263	626814	252348	166966	758812	473699	327604
115440		568455	377992	459567	352481	256681	227516	496051	720015	510120	567029	460825	350504	1009381	751356	665830	769476	552068	506178	531955	1355089	977556	869653	718352	641549	647047	660465	615507	127451	175709	79128	121099	310383	100483	184577	264666	380894	125776	169478	393250	174632	871255	469669	634275	259507	171290	690881	475247	328623
117244		578429	373252	454260	336998	258140	229524	493875	685950	524396	556152	458827	363008	1024389	734253	670904	773558	561991	522571	517823	1349901	1031351	843321	709443	639304	667524	655678	615955	128073	173544	72360	122977	315294	104254	180656	258431	391638	121453	162566	405287	164268	920744	489365	668779	243675	163198	667193	483968	342442
119048		523387	397159	452497	333698	238304	232403	497618	719243	559690	539161	470366	336288	1017281	751509	680230	755827	593336	554903	514990	1359063	992419	830654	686607	664714	670198	652157	616296	125452	172903	74626	119361	316643	106944	179773	276483	388719	124907	168125	416352	173135	963510	466575	716892	259500	155413	722018	502640	345043
120851		530773	426836	465732	329821	243543	236644	488667	764212	523348	527838	505416	348676	999570	751326	707410	762470	571771	566650	502614	1350975	1006410	832595	743003	640108	655265	662376	620925	132213	166624	79045	122402	296664	103770	193644	263259	382956	121809	169903	390165	168034	991995	442902	677246	256004	163444	741152	497227	351340
122655		571225	428844	452074	321194	250526	226840	522907	754065	515173	567206	495119	341579	1011210	765233	687045	773941	578973	569818	497547	1326006	997676	850669	744474	657943	641986	662779	623540	122194	166767	72524	128449	305293	100602	188543	249956	390532	125530	172838	393849	177608	1008488	456457	689723	272782	187378	719919	481817	347576
124459		511860	431928	463038	329851	269427	222860	488168	687628	535937	570209	461675	352380	1007011	765393	669962	756835	576490	571083	498918	1320201	999481	891810	759575	662691	641137	689083	620563	131212	183207	67803	129584	318960	107742	190309	252362	357620	118064	184687	407058	175627	1033323	459195	699520	296974	175682	722699	531677	340460
126263		505669	440221	465761	347938	250452	243804	499798	672400	562600	530898	443752	358188	999739	739619	659747	717126	577477	544815	507186	1320402	1009558	884258	784659	658997	663522	698594	618738	137812	190566	64084	132850	292482	106246	189098	262650	372466	113718	177862	407774	177276	1076112	452533	691012	304822	166784	700074	557930	328233
128066		490140	457433	459062	386329	256235	236641	531506	701628	543741	522505	456041	358466	998639	734169	692937	672331	578008	548434	497292	1358640	987729	866918	748747	628308	667180	668579	617217	139451	192806	72634	147610	296146	100106	187781	268154	367441	122995	173104	401721	178294	1148226	428176	678901	320374	168829	699865	532626	339728
129870		539024	464808	442460	387771	238321	228913	499521	731345	564412	519291	474906	351640	1023125	749864	683070	693186	577413	526912	506416	1383378	975571	870687	749771	633339	673907	656060	620966	124217	195961	70997	155951	318587	100650	183874	258658	373951	122438	171199	387807	165167	1155611	422718	623835	311636	180919	677166	523367	351794
131674		497781	443004	466568	351766	250027	237550	502031	706926	561213	523234	494491	325414	1018227	762847	684708	769854	580047	534471	522885	1339190	975761	831629	723119	635800	646295	624966	615762	132934	190075	68713	152968	323629	108327	190013	255041	385650	108011	181416	395157	164858	1152059	432572	627437	299542	168560	712340	504150	350548
133478		537370	417407	477629	348720	248193	230143	500339	708969	533828	528407	509351	348686	1004212	785069	714835	807032	577291	542399	527093	1347244	993571	795611	709265	628137	627199	652904	619266	122419	188665	69963	143757	312118	106752	183850	246333	355148	123274	177818	385951	182325	1153598	435125	625010	270641	181782	742414	500724	363796
135281		556259	425655	490463	369358	239557	228752	499002	730776	530568	536945	466873	354087	985634	795871	715838	781746	602291	560261	508179	1310273	1017735	824988	739134	623368	644817	674756	623584	125820	183446	70904	137769	292310	111377	193389	257561	367344	116460	175531	392933	179764	1115836	448552	643215	272536	170239	697999	485923	371904
137085		553057	433810	491528	373974	236164	232214	506433	737607	552457	540322	436920	347882	979886	775015	646884	730665	601126	580214	506715	1313569	1093117	855396	769532	652755	630552	710792	626484	134802	190985	66048	145422	287722	103807	184298	245787	398187	124686	165183	409060	173964	1020687	468053	651049	270766	165503	675337	505014	380749
138889		575085	416245	456339	369885	263565	232498	457405	737084	561573	519163	459031	334087	971373	763405	617255	753131	554368	566767	507517	1327149	1088843	841619	768589	663227	636150	682578	620151	117286	201235	63793	148514	277777	106796	180815	246521	401930	131139	176960	417984	175665	949441	466938	652418	284040	167324	671398	503470	394523
140693		577673	403633	465753	355594	258619	235464	479055	680384	540983	514746	452745	325173	996289	737861	637587	782194	566910	561860	526063	1320772	1018739	850528	756279	644784	648215	663882	615453	124001	191863	66518	150357	275244	103689	169774	268926	410398	119690	175145	405951	185719	960444	469427	675750	292428	168876	719895	520230	411951
142496		550674	407989	465240	374452	254611	227643	508164	652693	551101	514433	477626	323140	1006734	740342	677670	775109	587847	556303	532630	1348757	1049611	837827	786701	624806	652189	652011	620627	134097	177940	65221	154206	295310	106862	176352	247108	402077	125786	188742	397652	183468	950228	480639	645689	275265	188014	729969	559981	460389
144300		521320	415775	455756	386303	257242	223882	496786	639309	541820	544835	472113	345869	1009679	760901	706503	753697	557576	519613	537886	1322242	1088294	843051	746604	608177	660400	626843	617018	132375	177342	75202	163136	305980	111365	191618	242633	384988	118716	176178	404846	173381	911271	517664	628969	263124	175756	708210	537332	499719
146104		509143	397718	442188	382281	264545	220596	502694	707347	522247	548652	456459	344016	1030271	711910	698661	735162	559516	534477	547436	1276435	1099769	824320	732671	634107	684574	636425	615524	126758	181795	76574	171342	298768	114575	189030	245084	380880	124048	171739	397915	169676	899565	519547	650976	264649	173087	700561	522756	533582
147908		566248	402009	481193	377937	255778	218817	527385	752716	537966	549489	494889	363081	1002101	736813	699063	741672	562611	564026	542156	1292896	1048332	835305	719184	609825	671877	656288	623448	120410	172865	75288	173738	294660	100033	180243	271051	375887	122171	160232	410497	184272	898790	536644	625726	262650	176914	672885	536298	600870
149711		521321	416339	452413	355911	249765	221220	529770	792205	534452	538998	495133	356488	979951	746069	661354	717475	573443	559748	543709	1334064	1011554	839984	732199	612357	634438	628851	616893	127087	164913	73985	176792	287911	102624	172671	256422	378057	119714	160756	394933	182331	893135	526759	626252	254381	175201	685701	540634	678383
151515		553807	430214	447306	344979	238936	237643	482600	735748	520473	516501	486484	345279	970161	723000	654740	725823	575471	534701	534454	1317647	1055908	860299	772068	633161	651547	636413	614822	123843	169651	76387	188556	294836	103646	180705	253820	373028	122209	155929	414404	176723	912859	531697	609257	251225	166787	706120	549099	854985
153319		564503	425734	465367	350947	235690	241151	494301	703741	544882	522811	467586	342123	984021	717009	643247	706457	599297	550696	524661	1281955	1073600	846244	756670	623118	676726	649026	615060	124895	175353	70572	184872	295202	109869	168165	242187	394358	120113	158171	410831	177892	902088	580642	596879	263003	171911	714818	565856	990583
155123		518114	411808	458486	373214	249594	240989	482340	650657	538404	540915	465010	327597	962115	745352	638546	743500	580646	536587	529824	1290472	1075220	814944	768102	587077	662709	657602	609609	124236	158505	76926	214035	281321	110107	174202	241640	403499	128983	174580	403932	182523	885007	598684	596936	280308	171442	691692	582060	1078435
156926		565121	432872	450324	377939	257054	241813	495921	671162	529045	525221	469415	326670	945159	742219	626559	747621	563782	561076	530278	1314697	1078159	812311	768333	593563	641970	691645	613843	119998	149195	72903	218773	278936	112506	170222	248153	390638	126211	170674	407739	168502	848704	653091	629434	277441	185091	702817	637397	1132364
158730		541955	425394	442965	375224	261155	221397	499549	695432	537623	550209	469132	341558	984478	753751	666909	737908	538046	554326	523744	1357709	1043471	810137	817060	612430	649082	671875	618558	117711	160037	70142	231129	265036	103035	172725	264522	376928	145379	172310	382641	170842	851210	675007	633234	274785	179843	674632	622455	1178410
160534		529254	412045	451467	384371	251456	225568	490807	785569	532849	549203	475359	348190	998846	777056	647247	732766	533980	546335	550873	1322020	990606	864279	806933	652580	634586	674146	621861	126469	149715	72833	228663	275001	105912	166655	272927	377412	155911	175872	395288	178841	899060	680720	618789	248860	169478	671133	591631	1156807
162338		500368	422682	448583	358071	239830	246729	449048	745325	533449	526452	449878	373272	995000	778155	637486	708060	558362	578042	563680	1248309	1014266	878674	783046	603959	647327	614933	611653	121658	138897	81847	243238	285756	108963	178709	257831	360615	124113	170543	398121	172912	908785	687936	605557	250980	180506	677568	569548	1176509
164141		522338	425359	442440	355215	256424	247612	489679	723544	516089	501857	479019	367146	967128	762858	626436	686852	565522	589196	553896	1221884	1058553	834451	721364	601163	682347	636018	609015	128859	146423	82681	275115	288955	103238	173316	258354	386505	121620	164462	401088	175117	918732	746305	583804	282789	173023	682350	583820	1195514
165945		547121	420321	423399	360732	243521	249354	526912	722821	538227	531506	494190	343089	944417	720882	623098	651828	572089	590343	517930	1245819	1101644	831634	724278	593225	686617	679677	610949	128392	152144	93295	246127	271911	107198	173510	254980	424357	124799	176852	399267	172391	934088	778629	574017	266874	171437	652617	609017	1270654
167749		565690	435918	445086	360202	241117	241563	528900	682448	539088	528278	516868	351054	963539	744631	620293	665070	557883	574549	526244	1288678	1020204	830477	713236	600490	665770	667336	610562	134877	142074	88013	240869	268317	105303	169211	243194	414925	113125	180732	411260	172486	951110	832907	613443	254601	160445	632683	630401	1371026
169553		543204	397287	450080	382879	234890	241872	521334	653977	527769	501414	478585	332590	957820	731114	628431	687045	533086	576697	540310	1320005	1038846	849394	715689	592928	650295	632083	604601	131862	157655	88127	254228	260762	103629	173293	252195	396239	119540	189561	391608	191827	938225	893408	593565	255696	168602	665375	625104	1426057
171356		568280	391389	443011	377053	245957	228435	511287	648991	560044	488488	485886	325378	967411	736302	611238	687226	536611	548193	535020	1352402	994546	834950	726885	591943	621985	666390	603281	136195	160573	90278	259388	267842	103365	179080	256344	386563	120012	178063	395330	195159	936710	926065	605218	257718	169871	694478	614303	1465243
173160		573527	394292	477974	382320	245349	235061	499951	668376	572339	500124	462415	326117	948768	713107	616477	705849	535937	544708	521815	1260037	1008126	810404	745411	585805	634909	689601	602262	127759	177910	88674	268098	286087	106087	181110	271346	370261	124003	177613	401298	182768	890132	883933	615895	245993	179308	683472	594292	1506053
174964		592600	399939	488209	354157	265083	227564	461897	680223	552780	549605	455893	328691	983058	713670	597852	733548	571535	563299	523278	1232679	1028473	798633	769118	603375	658798	694897	608802	134211	173018	96528	292895	285304	111484	184997	255406	379323	124906	172997	389925	181251	837681	828884	637358	252764	162083	686250	559746	1558505
176768		586488	382591	434246	384292	246207	229964	502065	674789	568700	526056	485276	353068	987021	729624	612132	709496	565714	528160	530525	1255939	1010217	830506	736209	609132	661729	653923	607464	124891	173405	87367	306156	257696	110658	179072	262674	387259	131355	171778	397744	190928	834350	746591	636450	248671	176061	668320	589681	1627740
178571		546165	405150	445837	368118	243830	244378	520349	656599	543555	500970	471910	366610	990129	775097	604993	712747	544443	551895	532022	1233695	972623	831175	749382	588327	647763	642093	603456	128450	159147	86383	303098	255081	101514	166983	272407	365262	124157	181217	391106	192536	702497	691748	618607	243727	181573	606439	608190	1687334
180375		544276	422919	434344	360838	244104	240510	525510	667316	531354	527439	472959	341702	1011170	767185	610591	671423	556152	532621	521852	1252207	987479	847569	766822	593910	666014	669484	606452	130846	165296	83158	318633	268332	107852	170584	270107	351635	131322	173159	392070	191130	613349	675393	611373	249519	176183	602196	590619	1755995
182179		579403	408121	439187	356063	252549	223637	519238	650291	553730	522462	456217	324960	985604	730823	605698	667816	554983	585516	524445	1260912	999746	882122	746720	620638	687884	647732	607173	138457	169830	90085	313573	271190	108852	179198	256889	359458	127718	175733	381152	195655	553975	696385	595159	264456	178698	648596	589878	1852468
183983		533198	395195	420862	355891	262772	230703	484882	675367	526580	512616	473567	311850	976727	731655	600091	691300	536999	572537	528861	1265332	979982	853789	770417	621416	643685	655851	600466	142713	176439	94857	336171	260392	103818	187026	258912	347190	135607	176133	395342	203958	546433	671903	578993	250625	173533	622787	579520	1882344
185786		595586	402131	438159	355145	248259	234119	495988	698892	522366	536614	462466	336400	970963	741753	608824	692225	531095	550917	536490	1262300	939385	896255	778226	586697	651118	673170	605598	137995	196818	98406	357237	251537	104751	176298	264726	385422	128524	196270	397469	190449	505538	642780	569334	258203	164744	686845	556400	1865496
187590		552584	378917	437355	353954	242948	242069	490078	707095	549696	554622	472541	348655	950271	758671	595221	686981	531604	524282	513515	1244451	953277	847927	783781	582253	675600	660734	601503	148352	183440	97505	365241	258951	108429	180262	270662	403421	126164	190062	382710	181306	475259	608773	583683	256889	177732	677399	589648	1886441
189394		554146	397458	451823	342508	244296	232039	442782	724207	527478	551643	485427	346317	993602	769948	617215	694999	568737	520286	518946	1229532	959037	833049	762528	562935	674599	645246	601953	143261	175269	105169	400268	272251	106720	178952	250307	363353	131257	172224	382541	182604	478516	597062	589521	264029	176102	686429	569615	1918045
191198		540642	389701	458595	360341	239499	224627	486821	694517	558053	522271	472826	326340	1005350	770920	615401	691676	559904	521748	520165	1269743	932685	816397	813199	557316	646404	629441	600945	145326	193185	108373	437168	273086	99695	172579	275509	373250	140156	178238	390096	182866	474939	557993	613662	259433	168190	668386	535441	1896547
193001		510901	400187	479913	389065	242161	221842	501028	639986	550866	518258	465121	330962	1014054	772464	619813	680164	548495	556293	520696	1281071	978725	817858	744018	551856	646480	670460	602028	153829	215078	107654	468828	256436	105018	183509	269450	367064	140287	190404	386173	170302	453092	551616	611014	260142	177278	660337	563890	1858531
194805		546233	398860	452674	373803	258867	228169	479765	666664	538053	528382	472438	318411	1030666	792104	598053	670847	538711	579204	524643	1241570	982322	817498	741142	540694	661573	647655	601115	156958	203140	99573	467226	253379	116945	172602	276441	375320	140981	167832	382831	187060	456050	564839	601794	241754	182007	663896	555604	1882122
196609		570847	408455	456981	378316	269483	233170	474328	639042	525956	537182	461940	340948	1017798	776346	616651	705985	547328	580174	529682	1243847	1008834	822370	779403	592204	704896	630172	609705	162523	192616	85939	488184	250987	109865	169952	248070	372447	134679	172215	375478	193517	409506	568576	608098	240258	171405	632681	554907	1877876
198413		519039	385167	461310	372746	250707	226880	485660	644332	552147	524634	472581	350207	957137	754673	594891	683274	547552	547971	544510	1216286	1007654	839499	777914	612016	656467	655685	601575	167494	195522	94843	541348	277587	103535	176992	239887	360493	138813	179269	379890	198079	369943	595940	624394	237017	168119	664445	544640	1898991
200216		582067	368353	466926	359397	243735	240327	466485	718619	531860	535132	483350	332124	931485	743523	604545	677916	555201	565633	531542	1208915	1038628	861403	774836	583625	629964	688674	604779	170424	205672	99914	528425	272000	104173	170709	245863	363555	146165	170657	395370	182276	348599	602437	589857	242742	165163	639447	570186	1905179
202020		561019	370017	497946	343673	245052	233837	505939	721714	517793	538761	494253	341084	968931	775836	596927	662059	548850	536604	518614	1229081	1022973	838372	741943	547988	658724	686483	604018	184864	206008	91094	542516	264323	100383	162227	241043	374344	156677	180786	392813	179735	316487	586113	563648	248126	171290	658437	582461	1879490
203824		530161	370998	481813	335015	250811	237812	473689	688127	500063	532718	504604	348234	990401	763070	595085	667802	547380	574087	527365	1246375	1020114	812275	733539	531294	687824	681125	601222	201225	196700	84647	576546	247256	99841	169372	247117	367092	158932	167646	397278	173615	306053	585196	601014	242749	181044	680861	574715	1878558
205628		521744	391267	441936	361449	263962	250363	490096	660910	525308	533226	490821	344215	1037745	791141	598236	670437	541974	580408	536743	1241019	979564	815931	721516	548988	666723	661348	602580	201126	187005	86631	585488	236285	110634	174669	255729	351850	169647	184723	389835	179636	304680	599526	628366	238879	175607	662194	534296	1968043
207431		499965	412241	446536	370903	263863	240071	486438	639492	541963	521761	487759	338072	1042204	776205	578284	702898	526682	550889	519341	1229393	957312	807592	709123	534633	630818	638328	594337	217526	187816	90230	623389	260206	115660	177474	269020	351587	176500	174237	389794	189444	300312	650579	645863	230065	170640	657536	502779	2010009
209235		488501	404244	482136	362233	258300	246871	484739	631013	542618	518978	474171	321685	998932	782618	564609	691180	547151	530662	515298	1214162	951615	779122	666730	574751	601344	639002	587410	243672	186856	90829	629521	266264	102749	168035	286200	363376	160032	173376	398418	190780	300377	646488	644884	255681	169074	637293	527984	2094070
211039		512799	389194	506897	348092	246079	232823	511715	666380	508675	523756	495390	322172	961847	788843	585327	685065	563124	560162	484867	1198563	1007782	800868	790994	576890	608598	630811	596450	246473	191796	87927	610496	254292	110274	166293	259698	368503	166915	179457	400729	199501	289611	648005	625319	245267	176900	639132	535839	2189339
212843		535541	406432	505004	350138	252367	232418	492311	681289	555594	517285	493603	342192	955131	780465	592009	661476	558193	584658	496454	1219549	1059350	824569	785703	584741	654057	628065	605715	245857	205248	90113	587092	256804	116705	170174	255301	350815	158988	180344	381336	189137	291360	622457	603554	243764	183787	658083	562540	2159580
214646		548414	405426	492378	358972	242563	237859	483030	675223	553095	547898	468033	338707	947546	749494	602235	646197	530870	575345	534072	1226281	1037145	809068	755067	584375	692887	648546	603489	289585	212219	92478	562851	240627	124416	182427	247996	357145	168985	170587	393499	194316	291520	633375	595237	245804	180486	645772	591227	2069949
216450		554199	381692	506846	344406	246858	233330	465680	662003	556652	515205	477964	345880	960448	733692	577767	704027	513423	591559	544875	1264520	993696	776274	708235	574922	673865	632171	597700	304696	231946	95792	528407	249933	135279	185026	256338	354782	194749	176581	391978	188224	282658	572127	601881	250731	182786	650773	555734	1991357
218254		586662	382868	529804	342690	232977	235750	467987	650711	511670	495036	462233	342910	979987	735655	554760	762139	501195	584291	600026	1186604	988097	784268	707935	564831	666386	633463	595805	313552	262489	100737	546091	246603	137433	167165	239157	373969	200092	175741	403245	188347	289433	544210	617698	253890	180511	667962	582796	1971141
220058		485701	356489	498901	337002	221895	240220	457119	626721	494970	471015	438046	337386	1055020	761719	568027	741330	500911	546703	561337	1181931	990789	830338	698932	557899	644139	677579	587774	317201	276283	95501	538884	257299	135239	172961	238119	343279	185338	192406	384702	187964	278562	540856	623797	275055	185303	681600	567070	1906172
221861		553172	340707	511294	338674	221018	228652	527224	614574	536462	498539	458585	338995	1032929	746138	565341	704399	515367	557644	528794	1212765	966062	861627	709960	582694	621819	645263	593027	327187	300002	97532	550009	261872	125274	176074	250572	356648	224586	191814	405287	199775	276928	576435	606694	256120	185637	640239	563876	1910651
223665		483416	375107	508539	308409	232730	235114	483267	602838	549720	513677	451892	342008	982630	775336	548991	701282	506650	542248	537012	1287013	942974	840962	724922	574793	609640	666003	589507	317672	326019	100727	606380	260211	121718	179668	257379	346101	186400	198160	377910	208051	292393	556912	600169	238308	189530	621688	574401	1915839
225469		507910	365097	499212	320076	239949	243801	451101	617644	562938	494986	449009	342201	943790	759800	560808	685982	500099	567312	515729	1276191	986576	799055	706611	598878	631618	643644	587308	327096	360623	112681	644921	261503	120311	170422	246933	342858	160748	184845	359939	206574	282010	553071	605532	254367	195312	634022	551034	1951283
227273		532023	371874	482624	316740	254622	244877	436133	633723	529661	492549	482306	340938	985326	759356	546780	710249	518906	577007	521044	1184800	1044420	807863	710009	572767	651529	651178	590742	326441	390060	115199	652074	256504	127882	175469	245087	366611	162850	170578	362484	213441	293880	527480	619431	251549	228497	630242	568971	1959514
229076		524326	396650	523969	304965	243507	246725	459679	632049	525416	498232	463783	364575	996883	776863	561129	672636	520005	594937	521658	1135791	1016242	771778	713566	576489	643489	656583	590074	331227	402604	116364	659264	260695	130778	186835	258598	381772	163226	168577	344015	216461	280773	467557	607241	252225	288606	618736	553280	1955092
230880		521281	384290	529750	323210	235716	231843	458568	593364	546199	471001	450363	348451	987070	782445	565192	665385	552513	594948	532844	1111302	1042029	739030	696601	575867	678328	638776	586783	341904	384408	113892	714724	260097	139967	183733	246114	415287	170231	177873	358427	221635	282319	498606	623591	278288	320896	664369	582939	1956660
232684		574150	379546	483879	329790	234466	221485	431023	589528	547312	468575	458280	342556	970095	770060	534506	680013	550477	607112	511351	1159641	1005389	782288	695088	598491	666461	641304	585879	355407	342852	122492	710153	256822	138347	183825	244663	385101	177673	163312	352257	217847	294673	481719	595278	280213	284449	677652	592681	1983231
234488		495974	408918	439421	335592	235135	235159	420617	588229	551607	483571	459330	340256	932056	823515	538470	655033	524327	568886	511150	1214653	948015	805926	692224	580811	634695	653291	579879	370783	342756	110542	701241	262777	127519	187347	253273	393248	154243	181330	340360	220304	281468	476068	591361	275703	259324	662373	595905	2022506
236291		496223	364172	454564	349579	216890	228769	427264	607695	554571	487309	463694	328783	981302	820412	509976	671524	510200	551128	509906	1248298	989670	811587	685589	571546	614259	663010	581458	407711	291919	117784	635023	255987	137786	184062	256269	359533	153778	171242	360029	222726	283852	459546	565434	258179	259718	635785	607073	2002557
238095		482409	359535	463848	338940	230359	255771	496618	602505	547571	491714	479740	311846	1062764	801282	512982	680686	528658	550804	521334	1256971	1036213	798091	706660	570450	603922	660400	590464	412897	283182	114804	638750	257427	126618	181637	242405	359937	149486	159776	355769	227707	290191	473042	588856	285363	260021	615697	597557	2016703
239899		502896	351252	479584	324704	234410	243950	506104	588098	537612	502165	489728	315391	1012918	781501	538202	659447	534981	546712	521296	1181290	1035122	789158	785786	557580	603042	660585	587827	391495	276225	122610	674119	238912	130291	167574	255176	361454	156812	172241	356947	221274	269097	452983	594050	273748	248907	623419	613507	2041386
241703		510484	343211	480048	338443	230952	246527	463147	573392	498752	500932	454144	318377	973805	766071	579345	656613	513157	589502	521737	1145992	1034510	833352	771335	550734	675505	632322	584707	402611	270498	124989	634222	239469	124024	175217	262004	370109	166386	169955	362603	228084	277355	472558	622721	275961	253623	631015	600482	2026255
243506		518587	345058	465502	324763	239092	224650	440729	546356	473599	460772	433758	338581	996520	806498	584142	642544	537711	567431	491625	1182185	1032083	790506	699596	579528	658111	629159	577273	402814	266235	127140	633386	251500	121032	171303	256021	383455	160961	157395	355542	222126	279673	464407	602139	260301	254922	621770	542841	2044865
245310		518068	332523	478164	334898	235726	230466	440240	572995	476200	470445	442402	324971	949867	822397	544437	653523	512657	559182	501178	1179185	1038862	843294	711998	588288	622554	615558	576926	388128	277690	126653	614784	242645	117984	164028	257370	372915	152944	162340	373817	233433	297286	480799	588809	272506	254932	615586	538332	2082972
247114		495549	364395	443199	338615	227945	233237	462038	583835	463653	467806	434456	309560	968542	781034	550565	723738	483698	574692	543578	1163043	1058201	786232	724266	587554	635503	615154	577696	419187	281324	120298	622590	254643	116962	179556	253071	383788	155885	151688	369533	240179	291664	481823	575193	270235	265329	635732	524850	2157229
248918		525351	378378	441030	317271	228447	230756	440997	621163	469365	466072	449574	334222	985610	787289	552903	713784	493704	601297	518947	1192235	1053281	815533	722847	605236	647516	633524	585628	431825	273146	122501	609616	235961	113042	171271	235662	381596	152027	157518	385214	253986	284586	479056	597896	281546	271885	619511	495341	2200134
250721		474863	366147	465968	332675	249752	235068	429785	608936	472909	459716	456392	321694	997292	849036	557644	699529	496848	545230	525934	1165136	1029365	828612	715719	622251	597109	630172	582069	447582	283634	117658	670814	238796	117703	180461	234546	382031	146532	153308	356325	265697	295261	458405	594234	296728	259317	646461	487526	2189543
252525		546887	364935	491188	320747	249304	247525	424172	571305	486348	442224	425872	310634	1026873	866434	567048	656730	488375	571196	526813	1172844	995505	880358	740040	610033	602940	640381	585643	454097	306340	115850	669565	242241	117620	177625	243702	371581	146888	152306	364080	261634	292063	470066	609536	279016	270675	662075	504997	2137399
254329		538114	387024	472983	326646	237243	242061	426295	556939	495559	442219	417511	316268	1031280	851132	559281	683801	488012	547781	509474	1181138	1019108	822315	761211	589460	636196	677802	585264	484511	295504	127053	649426	255606	111210	187320	268387	360724	155733	153785	339764	253031	276031	486171	624305	266215	275437	670583	485023	2172598
256133		507386	358145	449925	338457	214495	220649	417793	560840	462829	467286	440261	319635	1033842	808181	587162	672259	495539	518676	504932	1166195	992591	766708	770095	622241	616928	647535	575407	523464	290794	120720	621238	252824	120406	186173	250411	372029	166371	152571	371549	245410	275207	469245	597776	261388	271363	655867	476497	2196572
257936		534615	350557	459922	338314	221876	226413	410890	545752	483063	454115	449377	314979	1004302	796484	555052	668649	495656	545602	479278	1132270	1000903	777266	753035	585398	625124	610664	569983	513570	299669	128000	645895	247725	124425	174920	236897	383857	166112	162908	395577	224326	272557	478218	613866	256726	271825	657657	470629	2141871
259740		482525	369664	455272	327218	229056	228174	416556	534401	489951	449618	456184	317875	981342	772112	542741	650645	489010	569328	503216	1154898	1032374	766087	717011	573539	602083	595651	565636	492298	289906	136925	637761	248209	122134	170104	245456	383495	161266	162684	375897	221846	282560	478061	619443	270249	265051	660836	493222	2184531
261544		489056	367982	438862	318051	235180	250081	415738	573546	450589	454566	449957	335662	1045060	816747	540997	666017	495262	582943	550426	1143627	1045185	782173	676726	584988	610083	603539	573963	508632	287773	124669	634886	251844	127568	180834	258320	387760	167868	160879	381156	221788	292544	466978	620045	264548	255161	691323	464362	2183196
263348		488526	371992	432715	340673	252068	242272	425189	577335	438793	441061	426259	331272	1047769	831548	562736	687319	486318	559314	506905	1120444	986162	810886	693258	598474	625207	612657	572967	488482	303189	122095	652624	247597	118675	179572	241209	402020	168342	146032	390210	242837	286848	471047	629834	254721	243810	702755	480841	2223022
265152		502825	387725	447442	313900	236339	239724	432632	591813	426452	460403	458290	345604	1077179	805189	587236	699616	484338	582475	498742	1095541	1017227	806900	719589	593922	619291	605035	578286	490163	300307	113772	667554	251515	131393	172152	245815	419684	162047	152827	368177	249691	287447	473569	577151	282995	239321	747451	484387	2272258
266955		486467	378626	430491	321634	242098	236986	454420	548183	450654	481465	407012	340408	1052823	773813	598727	705529	473711	534419	509013	1162869	1032934	806657	761200	571661	617727	588900	575709	495124	275785	108526	679925	262734	133063	172042	240843	378975	159716	151068	349297	274098	286658	444982	568660	283711	227168	730105	474154	2290887
268759		521810	382893	438251	310949	239973	241293	464610	584946	483770	472782	416353	328973	993801	832821	567360	677440	454067	521102	499065	1143592	1030585	790167	773481	584115	656119	579331	576525	494889	279301	117234	651032	265590	125736	175046	232300	371800	162775	146424	365448	264798	276854	468367	583984	299959	223722	720221	471136	2335790
270563		451352	408888	431460	315522	240543	235672	450054	559528	485017	449774	414503	302060	1030839	881616	539322	688431	487197	549373	493000	1113326	995112	761963	763766	593683	654933	576237	572045	518376	278349	110827	636021	242557	119674	181424	244820	347875	162994	154328	361178	268447	280790	461348	595898	304730	220512	712295	479222	2369784
272367		512439	371989	440798	298674	229387	228428	418014	569422	450351	445754	433993	309741	962984	882281	564045	667726	505219	527070	494204	1138573	986224	750995	787098	608457	655346	594331	570521	517983	290238	107855	632403	237963	114008	173276	233134	350447	158076	159732	401451	254297	289622	456921	610464	315668	209992	714737	475889	2286756
274170		496172	371668	431543	311412	230167	218677	471741	561454	442306	447099	435729	329555	974947	871067	580994	683649	500781	535281	485750	1168699	979645	781653	772039	598028	681556	617471	576119	507142	307151	118324	622047	261552	116837	181971	247682	372888	150693	143313	392785	278217	291983	431441	609299	301530	210542	709074	463359	2252014
275974		488891	381897	445116	314487	230767	236382	453175	545645	457114	467083	427941	322696	922028	825753	619442	703933	511586	552839	504124	1141442	982773	810652	769223	591651	665951	629020	576985	506696	323588	111393	635427	247613	113458	179353	233224	372380	145292	152661	382975	286467	289487	457113	599867	302190	220029	674408	483337	2210270
277778		494127	340189	449490	322122	230511	248444	422456	590376	433889	455013	422684	317314	938058	806784	613632	666185	488231	551342	511013	1207899	1010869	811484	776963	590130	649134	629525	576072	512750	323560	123118	584648	245314	110742	171842	243494	368051	140482	163467	378063	285268	279596	490423	575183	304585	232945	674479	472322	2190526
279582		514364	357290	442655	326146	226919	241495	420004	554647	459764	469321	432650	311410	972555	795897	595833	691951	474976	569212	528116	1181614	1039619	794729	752167	577679	645037	631153	577200	518785	291058	108568	581530	252207	119340	186009	239043	390545	149717	145791	373834	247610	290356	459432	629135	289195	250995	735837	472443	2161328
281385		514264	369879	426482	314204	237953	246970	427591	522902	475391	485502	444952	300967	912654	751875	565967	701195	470658	536289	509136	1151031	1018334	776801	715570	577876	645664	640941	566963	525062	297867	105731	614029	269989	121408	175518	231565	378249	161926	143622	387532	264393	303584	445437	638869	281359	256195	740640	467908	2102211
283189		529922	358361	428095	335480	228462	250317	445993	533228	464795	491538	422752	308941	776577	739500	554027	688729	492830	534640	505211	1145306	1014918	803214	708174	581199	642009	618900	561658	548172	304256	103001	600075	233156	115246	184943	256525	391647	175160	154310	379207	273740	279485	441352	609569	271763	251104	771918	458468	2090920
284993		484663	393414	426690	321894	243466	256129	431815	554723	470121	465768	419500	299207	741465	755820	557226	669477	471997	544318	486701	1141852	963452	771085	712765	612405	607304	590247	553596	543255	285838	101472	631668	247389	110388	180047	253176	365272	161241	152443	360990	268227	284148	447741	615902	266436	245589	779948	468576	2056981
286797		515393	357917	416172	322615	239205	244673	425132	544148	488627	479336	427373	295129	688948	765567	566815	651919	456261	528496	520289	1189066	913951	803339	723763	627596	592105	578517	552398	550802	303686	101251	599335	229814	111297	181639	229576	360584	166636	146744	366101	262560	283626	435942	603541	309163	253149	771581	459763	2030358
288600		436249	377566	425810	321437	263109	234378	426621	534466	501372	486647	419801	294474	669344	760295	587806	659612	469138	538517	485729	1137739	958394	828513	692168	602395	618237	568807	549947	554507	299064	99183	580603	223620	115311	192622	248624	373104	183439	149647	370780	257133	291807	436953	593581	326815	248565	782873	439938	2048023
290404		487637	340738	431352	305762	271223	235382	437421	565536	475144	482911	399822	305600	617796	764705	621930	678111	468854	544472	480236	1153930	1056969	816458	675526	621574	656755	564945	556184	538613	283512	105242	586732	230796	117935	179592	252658	365813	200553	138655	361484	268556	291661	437428	592871	315113	235319	797889	467817	2002334
292208		534079	327171	422954	341623	235295	256113	438175	551021	495317	447386	410768	306032	614123	755611	601744	732226	466351	523714	479932	1215384	1031725	810322	714956	628214	662865	580022	560889	547839	295706	113614	572347	242519	114958	178395	247011	371295	227935	141112	358687	281631	304723	429695	594414	315920	226440	797965	482744	1998943
294012		501556	365333	416388	349981	261683	241549	429348	589699	467240	440843	396397	299190	616297	757272	611127	774222	477397	542147	493014	1234811	1038588	785202	737107	576484	663412	585051	563513	520055	313298	110315	564289	230007	108527	180642	246007	377254	237969	152431	360194	344074	307798	415364	586952	331313	218986	824410	461087	2014897
295815		538550	374463	423347	342298	237716	227336	429995	576164	460427	439986	399582	297647	591655	765671	586247	746921	482314	539553	477556	1210434	1012952	791531	701719	591471	640939	641008	558749	490777	347305	106840	555990	241603	108459	184813	232373	390834	218253	143814	367453	369326	304084	419836	604912	345206	215836	845178	489417	1949476
297619		459336	379395	423347	350510	247011	225365	444074	576010	467654	465808	379778	306230	589188	803710	600132	720158	467895	553331	496239	1200861	1014388	761377	662678	622056	614062	614306	555573	492380	349287	102732	531943	237857	106862	196132	238571	386943	206771	147761	365076	387095	291087	417673	640936	335882	217109	906168	487621	1924539
299423		489273	372117	402532	335019	262304	233717	417580	554902	447066	501305	388757	314215	593597	797570	586512	694179	505717	518190	480595	1229661	1000217	802020	639499	623688	642707	633146	556388	536369	329118	103596	584463	237596	109562	191442	227315	365028	230175	141177	391062	407298	287749	423458	614088	334115	222701	929027	518853	2041730
301227		473286	366361	391801	315617	269041	242140	418624	583396	466036	491669	402918	300202	574754	790077	597733	674927	500288	545169	458666	1258547	973529	834363	621756	611344	652104	635440	555761	530680	328590	108286	592826	236370	100654	190535	233411	373081	274486	143223	389282	415922	299512	417776	587652	346457	227902	905289	483331	2072060
303030		482681	383342	373526	324599	277959	220101	445971	587294	447032	484820	422005	306008	589570	724246	610013	705101	501841	557766	445278	1221588	975044	843608	619534	608960	633535	653239	555564	540499	320609	104843	585457	235788	107767	180592	233821	378637	311905	162749	402840	438225	297109	434693	622094	335752	243115	851723	451818	2083761
304834		464482	378082	375696	332743	285903	225866	456285	610172	446865	479928	412460	321431	579019	699437	572755	747505	471796	565394	451662	1210776	989232	872688	669001	611745	581084	648899	556189	527983	315099	99194	595253	229272	113324	193697	248609	396114	306473	155187	361437	506042	297198	429849	638251	323410	261077	809736	464586	2111780
306638		445975	346961	408562	334215	272203	220072	475908	603431	468278	483151	402270	338028	573280	661292	585838	760310	455641	545500	499837	1213610	963854	860490	693331	629742	584933	639625	556398	549808	313321	94536	579725	240417	110716	194853	234495	401421	311948	161857	381940	567077	301356	433541	634685	360820	270046	805389	479665	2047123
308442		532447	354998	404836	334536	268215	202694	508786	588485	456688	478929	407108	307170	560833	685069	597937	786559	464858	515009	484542	1194444	961978	856210	654173	637340	627650	599011	556558	532893	296982	92164	585569	247541	112999	176057	243946	400285	334371	166876	393161	649316	296692	448815	598463	388575	270384	839997	463944	1964560
310245		528442	384318	415089	347703	278063	223428	476390	610500	479561	493231	406005	301254	574635	680157	618712	775350	480607	525002	488273	1177492	941611	855784	666162	629183	655799	592758	561750	526622	305987	96145	583727	242962	113252	187293	245586	407868	316406	160672	413482	721248	295403	446810	586571	392661	300690	854872	465424	1914747
312049		480952	363549	400782	332499	251568	222103	402578	546421	458233	478420	384753	316205	585333	668326	616279	776335	489865	538941	460987	1205073	948187	861163	674243	645449	642213	626658	552966	540238	307590	98018	606567	247404	102572	188023	262482	402967	277256	164105	404715	743225	297137	463749	601342	404462	304033	850611	470859	1862255
313853		469963	383747	386511	339035	249745	238435	424399	577397	451534	457551	363586	314925	590074	663109	614366	803765	494985	558100	470966	1201874	924855	839126	696712	638614	644028	609371	554107	531850	312085	101076	620617	237971	104540	194107	248460	397239	252779	162735	409151	711041	301287	496456	596806	428314	290020	855627	464119	1859155
315657		453842	346089	381094	334200	237032	226501	432258	604189	459366	449902	363667	319976	566389	637225	611732	749904	492376	546997	462923	1212339	971694	852718	680668	642104	623059	596776	548270	525735	323650	103723	642213	232223	116004	191877	237325	409913	235743	166667	374663	693596	300129	573948	618211	410722	275010	888791	455230	1855345
317460		483600	349173	388444	346271	235172	231125	463866	587350	488551	444511	396631	332681	590122	624281	612308	748672	489638	531287	486967	1229637	965230	832823	681570	641749	624156	646859	555872	520063	298958	106711	662065	226961	117028	186242	228989	388981	219287	167963	387158	629932	289164	630298	611795	468142	300518	884530	472858	1759933
319264		534984	374096	405651	350305	262391	218830	473378	580751	477440	470368	421187	313126	623229	589992	652092	713092	473635	523160	502011	1290103	960236	825797	675602	617969	603478	679788	562027	506874	291818	99768	651581	227779	105403	185756	239556	368619	212297	161402	394084	619921	313867	619233	630635	452329	290873	854100	466508	1837115
321068		474157	355527	382919	347746	255790	205184	479326	573539	478503	429701	424580	308870	650775	578262	667927	702012	465727	525326	504076	1263433	956982	855828	697498	620397	616867	621211	555468	534155	301864	108295	664144	241300	107105	187994	249100	339416	229440	164828	403006	606833	305131	586445	623424	468717	265169	820929	460673	1883588
322872		488809	389801	388290	351250	251491	207614	430076	605483	450441	444279	392772	311780	693115	568751	651830	683410	460542	512599	510996	1204429	962009	870619	701928	628646	642690	631669	555205	517991	292200	113783	712482	243446	110689	199138	242241	334283	228086	162867	419328	634992	311630	563496	604597	463769	246642	837954	435030	1914073
324675		515805	391442	432415	322809	241856	224127	430052	586780	476177	479061	368173	324801	748589	553836	669435	678120	503064	522525	503384	1278481	940866	844592	710361	648833	632121	609534	562971	524764	282644	107119	718624	246838	116926	200323	236397	336515	244938	167828	406596	637254	294315	573195	619724	425319	231867	855231	453231	1896500
326479		510904	394818	408848	324281	215744	224213	414879	598007	498842	472112	379797	345868	815537	550954	693232	708745	493090	513246	499772	1215613	982453	826183	680427	666677	633451	601297	564192	528245	292662	110367	731227	250152	117758	188209	243122	351553	235123	179446	412179	625796	311713	618360	635113	363912	211963	882794	473566	1931830
328283		471140	396155	424057	350148	200638	230644	465031	576010	517251	471197	391109	325005	867714	551896	711765	698138	494682	528934	515096	1219181	992271	857016	713691	681888	614137	604571	571899	549626	306031	109685	675722	271581	122578	203708	235883	323575	236607	176093	399836	585785	299317	713265	627504	350211	224834	901309	476173	1944841
330087		500094	379470	432353	360008	194817	236147	472016	608019	497594	464781	400043	290521	862364	531586	686475	685636	500523	542419	455564	1251548	1009110	922059	763844	681055	602662	613167	574764	519178	294432	104046	646332	264207	124712	196744	244495	341411	233898	177935	379337	602488	304523	837153	621600	334844	245684	840497	507945	1945729
331890		514195	356623	418416	380016	189617	213877	457538	617010	517214	479982	375142	307417	880382	504824	677564	711579	491438	544320	472634	1329504	948109	898753	730331	666630	610776	655328	574970	521007	301333	104508	628383	238519	121485	181248	240540	343930	219813	173410	371806	635973	314000	998118	632244	332259	253912	859927	481298	2005352
333694		495544	363592	421111	353726	176625	219806	448573	603752	508430	483473	376100	325284	953177	496308	652354	699633	510770	560650	494673	1332141	987423	920279	713609	638547	663800	653041	578939	493431	318893	113544	659850	235481	125559	194980	238927	352694	219169	168535	349194	683218	298907	1122776	678876	330475	274383	847661	500583	1965109
335498		518827	380840	397259	349342	170199	218487	474248	581174	492398	468824	397800	331841	957530	498343	638225	710166	483880	563255	533825	1313316	1009301	923792	690669	662105	656381	653146	579814	526272	333170	114083	594800	258228	121136	196245	251754	317199	210385	176442	394867	619626	290444	1197350	669239	310116	284203	849881	466000	1828813
337302		484645	384423	412752	365222	164898	225846	520364	605854	497923	480996	386425	340494	1020731	528449	652374	718827	486167	528196	551116	1332963	999988	877612	659769	734808	606574	696373	587069	546819	299336	126120	638694	252737	142076	184553	251613	319396	190020	164412	410253	628619	318155	1308251	626525	298581	270319	868080	457866	1717110
339105		613171	385839	433823	388804	173524	224201	492985	547235	508047	514910	362642	333887	1019977	490764	671381	747133	460754	532509	516982	1376880	978978	880467	703129	721858	629008	682302	591969	526706	287809	123050	636532	242649	143306	193122	242309	341479	181242	163951	399659	622143	314269	1388322	603475	313553	271357	915708	442586	1600520
340909		562393	387686	426496	367627	170444	218431	511516	524225	531943	527307	403488	325057	1028548	493713	669111	780979	475396	562865	494213	1334553	982521	883855	746499	684469	640559	657744	591986	532703	287062	124178	523287	251138	154659	182578	242437	351673	199408	177501	380184	604143	299210	1380315	571339	333557	268972	936673	445762	1547134
342713		563475	398661	394200	364873	169456	219207	451527	536024	539271	552280	395622	318827	1038127	514356	671057	781979	494411	564489	491069	1356000	969527	867517	724793	692534	639961	620381	589601	517576	295685	125814	484095	233804	157513	167050	245151	358817	196522	182019	338508	576591	296409	1389188	579394	316420	284177	934575	437443	1429731
344517		550253	431811	386246	379596	164780	212702	454605	572322	514407	550991	413342	337108	1008495	498587	644018	728080	527011	573773	500479	1342281	993012	882338	774804	627900	635651	639097	590142	507844	262120	137030	476369	230961	140727	159919	248755	359231	196175	181544	307015	600726	288208	1425680	551631	351290	312338	905313	441996	1332608
346320		581971	403773	378208	378361	163812	225609	471625	628696	472993	516631	467591	350419	979736	511509	645284	690884	509505	585170	499111	1277515	979206	870219	747650	591811	611426	654828	584367	465532	281448	136231	505686	227647	143715	164210	266343	338482	202028	205561	314752	663845	298249	1401638	500171	376710	310608	943994	430980	1221292
348124		508527	395017	398324	376435	168429	220622	473639	629739	498875	529437	444877	324797	977661	523471	622936	691839	496827	561350	531114	1245732	985174	871919	699283	572469	645608	665837	579228	458211	292199	148551	539180	215942	135806	151129	266780	330692	181214	219397	302447	641264	316864	1391653	456497	384685	277296	953344	423104	1130594
349928		566306	401022	408650	378208	156857	213821	490139	579946	527846	539363	428822	313777	1013254	506431	616336	700204	460384	561016	530199	1219741	1016913	875848	727238	509746	644621	681404	579542	453820	290197	130457	473733	230894	135221	141764	247183	315497	179466	228191	283876	630116	316134	1437326	437661	394862	256594	911984	454867	1110481
351732		490396	410443	407486	358135	159425	227932	541322	564638	520256	515474	391466	321821	1029551	525217	626644	709441	447798	589058	502446	1186459	998479	872899	716309	457243	620632	664021	571346	459179	287334	141092	409941	222827	129490	132408	252410	308230	175943	230326	263199	695588	310282	1571421	424051	418414	245676	873938	435326	958364
353535		541541	395416	414251	351800	165707	217860	523710	515406	514722	538122	405696	320654	1027739	524679	604559	729045	467947	572186	515836	1109172	1018868	807913	712837	425757	624473	655675	565445	451765	288906	153993	377817	229407	129677	129060	255399	334321	173788	230969	261665	717381	314681	1677442	401183	425184	241855	820827	443689	935473
355339		570314	402640	420606	352315	174838	221284	549540	552218	546999	563969	396299	313060	995594	506907	642527	714369	508283	566050	505547	1066589	1020449	753804	738507	402853	641413	653015	568461	466200	305813	155251	357291	222657	136727	128079	245274	339480	194780	232049	251209	674985	315356	1630162	420853	407813	246773	768522	427952	822801
357143		525071	425640	435687	340463	177298	215403	518853	589006	525555	527939	395953	325088	975200	525635	672227	753609	503740	572212	504319	986931	1015122	679844	749790	388167	612301	656922	561461	463140	291024	164742	339789	218620	120132	132727	236516	345344	196577	225971	245188	700032	307276	1575214	422071	407240	251238	731949	438713	780114
358947		556353	407283	443106	316006	183212	225565	489125	604849	527510	502485	404070	326963	986939	553330	666833	765205	524611	584567	509833	965729	1026634	609108	752834	389252	640460	655889	562221	467443	276408	161265	371874	215420	129759	131117	240451	333379	213862	205969	247404	669445	298997	1369362	392431	417253	255022	687149	428644	732899
360750		527450	411701	450716	294280	188859	227528	498694	573987	542371	503385	408181	354965	1016879	569913	642528	775215	508108	578395	515387	901419	1101390	557363	713417	378271	683161	673893	561441	482293	272425	159240	369808	223584	116372	125053	246993	322841	213904	201539	233940	640622	312150	1294764	386640	426865	254999	685032	416794	738379
362554		572189	397076	432677	268552	180387	209129	507607	564468	520875	539851	421321	351081	969600	563777	636437	721880	500364	596408	529671	853451	1085043	531821	686893	369272	688449	657377	552141	464444	267509	150339	386675	225558	111454	119219	250730	322858	209280	242264	217501	663566	303859	1292563	374935	476611	253543	652857	428004	744714
364358		550205	398612	439182	236168	197889	212905	553910	568862	534713	591956	447374	331659	967213	590030	633627	683281	508256	578846	544003	828934	1075547	500757	759022	352266	672707	637440	553668	464647	263384	159346	359545	226296	109391	134580	241968	328948	212544	259556	196362	677346	313845	1287182	379944	472715	244573	634903	433309	763147
366162		545604	416996	455128	224752	207754	221398	535366	569763	549652	566735	399847	329637	927318	637222	605172	655249	505995	569902	570151	814285	1075458	495669	746296	346464	632648	678073	549328	463355	268698	164061	357767	213728	107853	134990	244899	338437	217504	273590	200529	647686	300738	1368126	362990	431978	242951	621113	424774	762761
367965		557736	432605	469525	207885	211153	228773	554948	572508	567915	543351	376673	325573	936784	612665	631983	660538	495721	604197	572799	829355	1090882	485014	714865	372647	661023	661528	553025	452917	260032	172719	337084	210119	110536	126538	236117	352833	212646	283345	205250	671932	304458	1352394	383120	420253	246170	614382	417207	754652
369769		517067	397737	492674	220297	226690	224841	521729	578377	563351	477188	397582	309294	931518	657931	614177	660552	488552	594409	546734	804977	1136784	489079	747480	364992	683786	675080	550880	459258	252615	159236	334696	208202	114713	137052	243687	337556	212549	304641	195032	650597	296531	1296095	383880	412567	259209	607056	419392	714221
371573		519264	407021	475085	196510	253941	221850	521569	589963	534495	506054	385387	302563	973779	654917	576272	669397	505026	568194	534169	806406	1063676	451223	771252	354979	692609	662988	546100	449375	236355	160009	354132	215974	98552	143617	247911	345292	234852	309938	188744	641898	299358	1259782	389023	418592	264719	599021	384204	710805
373377		587860	399484	428818	201230	256257	218295	525344	579262	529667	473626	407965	307947	953411	650084	522609	680044	509400	601831	545306	780106	1064461	450886	815648	370869	703857	711284	549060	427836	239930	158949	358121	210268	110492	150576	236273	324282	225596	307366	202005	655216	314615	1226278	377076	476272	260696	589716	405024	733686
375180		569387	386091	416330	201110	267472	227855	514716	588204	565461	437878	431797	335428	936580	681383	486683	645171	509489	597802	536844	799525	1072656	463421	815070	373656	642064	736618	547642	432888	241260	156337	336703	218201	117526	144630	244220	359572	236787	307484	199064	650499	313915	1242790	382892	498189	259657	617803	405064	766645
376984		551033	399888	394498	194757	284209	218988	514861	601768	541963	372110	444303	342578	887021	717650	462926	572877	495851	606963	524214	806870	1012865	427972	779224	380322	654141	737733	535676	427398	241736	161492	342608	215942	111053	167864	256359	356898	262452	327371	193095	623666	324420	1273729	407067	459712	263125	597992	380539	742761
378788		542552	397594	408853	189462	268147	224081	491023	594398	495997	352530	479337	320890	865457	728911	446820	530493	511774	574306	514703	785195	984602	445623	771926	395893	673632	748545	528567	438951	238323	157315	317442	216092	110088	168262	257314	359788	267203	339782	208394	648674	309697	1290678	393683	475180	250353	577309	392734	721424
380592		607724	415010	409112	197909	261339	233091	438171	597052	476779	327859	455207	324372	888039	744424	446611	495377	517882	566649	502698	788932	949244	443971	782530	382423	689988	698405	524646	454220	230106	147713	318296	213718	119220	168890	246147	355319	256388	353022	209426	664618	306318	1300094	396451	397501	285401	570413	381707	684661
382395		638933	405333	393450	208502	272442	239370	412997	581851	494321	301509	416695	329092	957830	731416	447456	480030	529393	555093	537637	773404	909725	430756	762327	394537	703271	644394	521222	454047	238162	148347	331743	228441	112235	170073	265641	356760	246799	353819	216937	644482	304473	1326422	397677	338235	302725	551626	389332	703537
384199		680554	383157	365858	189021	272446	220989	360819	576944	445063	296734	403019	333357	982641	707451	420804	422101	526435	589969	505025	787598	852262	410650	761371	423805	730803	645608	511326	427067	233790	149446	305524	232722	108021	163464	259369	344612	235780	397770	233218	632911	305074	1339597	430130	310367	300567	558760	413951	722275
386003		640323	411625	343892	193185	285927	217204	313596	554858	430646	283332	406680	345551	912772	714038	354782	400510	510223	603251	482499	829455	758780	426980	681923	423732	706402	601196	493591	424157	237274	163324	315386	228544	103399	163604	272201	348636	211001	455829	241257	645664	304328	1336625	448397	268744	294085	567702	385188	697234
387807		600915	414984	315002	197921	273387	239322	307226	598506	410585	277357	424095	334708	893723	704869	349457	396383	533721	615391	507058	809423	675096	419306	612882	457566	727595	566710	487046	421678	252045	185570	327281	212287	107358	187944	282164	328578	190125	492566	265244	634662	323938	1308387	468924	268184	276640	603338	396463	676103
389610		620683	416257	295837	195472	256977	252033	277145	614862	401052	263615	411302	344274	903430	706165	326077	380700	544626	618963	518734	848922	674029	418863	542403	545814	730540	488739	484520	425854	245924	184334	303842	213074	118448	181843	292050	343413	177310	536460	274781	588180	308048	1246122	515773	271913	283753	626768	412744	702998
391414		622913	437727	289875	209449	256807	228510	239191	597377	356970	253357	434376	328881	873877	681534	349430	386703	497774	562898	527173	855836	658018	487008	528758	592094	707812	427596	476613	426071	226021	166732	293964	219682	109807	178741	272499	331229	170765	572827	281360	590834	313541	1283442	550562	287236	300739	647332	401359	688061
393218		636323	387994	261991	216143	261588	222699	210508	648937	352715	245025	445343	316176	932137	690739	352201	392096	500498	560586	542356	871619	631877	504647	490972	619393	720703	411041	477935	438303	239936	171878	301701	227191	111765	175559	266994	354446	179279	599120	293018	558990	306779	1278397	572858	304147	322533	657258	435724	672310
395022		595747	391998	242648	223244	251371	217180	219675	644444	331931	256953	421987	313271	913565	686799	333768	373650	452552	606124	536406	915043	630832	539211	465764	675065	756866	368050	475544	456835	242119	166634	300226	233225	113013	183557	274960	367680	192464	610061	307816	579552	315877	1352964	595560	334544	356861	665784	409754	657832
396825		645956	422727	224276	231677	249765	222882	213154	592135	314751	246947	448292	332777	948252	671628	331675	394229	429359	604179	521584	998454	619464	603687	453921	661616	773134	363531	481540	483505	244119	145201	293986	232114	115815	198656	268269	358305	184971	609274	332847	608655	302361	1444527	581488	318963	358261	675815	389796	653979
398629		581727	428924	211452	254976	238763	233470	210178	587181	307709	249443	430863	342499	960867	719517	330535	376960	405004	623318	519138	1024031	614639	712085	429742	651099	740860	352951	482228	457476	246326	155737	315675	236258	117842	188616	277515	332027	171303	612634	335796	682506	313164	1498442	614059	284451	364931	698218	402702	657414
400433		638212	410957	209017	274101	249531	238400	194776	572885	314330	264876	415922	324789	943964	742585	339346	363727	385167	632472	529806	1106911	604363	818437	416863	684155	705726	347188	489558	448750	237935	158916	320541	231050	111982	196591	279431	327685	174935	594402	343161	689539	315064	1576912	622206	276098	382681	731570	402876	670304
402237		581566	423787	222451	295020	250553	223416	204997	570931	315127	278077	417003	323989	930209	718193	354507	390414	371754	673744	538626	1218770	591399	874122	405463	694717	680486	331496	495416	428361	234449	159947	332756	241783	111593	201001	272606	322367	170524	578610	358836	659064	320724	1591652	595409	269366	379984	767000	409073	702116
404040		621086	419424	213496	322744	249191	217591	201008	542917	311667	273987	425870	325992	929598	692536	342912	408147	344561	666841	531448	1269160	597789	912678	400427	641925	628006	349280	493857	418733	245243	150726	322985	227572	111415	187705	246925	321687	175659	562223	352597	624050	333699	1615463	612590	265626	403829	816693	404038	717557
405844		615624	407001	207300	369600	247390	221360	190620	487630	315114	258128	415038	341944	922961	717219	362444	445875	332283	646057	539452	1281876	591559	920230	397974	633669	565478	346938	491568	396906	249137	142067	339765	224138	108798	187643	269664	321281	174022	568589	362311	637228	320393	1571266	631597	251032	444367	844727	408754	694328
407648		559479	407484	209526	371222	243666	222284	208887	436728	305093	258665	409784	353136	940090	754420	380344	455455	304829	628037	557897	1297962	582412	949384	409130	649457	502166	332563	489619	368759	249103	131791	349456	241182	116319	188562	261449	333768	174125	538378	369365	602710	335570	1511368	621612	257071	518608	804261	413217	713213
409452		565759	404404	198877	385576	243566	220837	204339	397820	311398	274546	401169	360135	921898	777361	396162	458432	306860	654191	576331	1336888	587450	965943	408181	648465	431305	355866	492068	371237	237731	142910	321317	218072	115283	182530	237396	343666	168223	534086	374246	625486	312177	1610978	581915	255205	575952	808067	411713	729709
411255		538277	349690	207650	375473	249241	203409	207914	360365	302086	318780	430507	345335	916990	768427	419113	464535	294960	664394	574327	1292244	575292	924249	391787	639786	392874	363580	483511	399304	245852	150853	304425	223792	121759	179999	219868	358662	158598	522925	362607	656969	323230	1664454	568446	249170	683185	772615	400159	750667
413059		550952	343702	189779	385367	258121	196877	192896	322444	309122	344344	416095	343821	943687	718384	433386	472849	299083	670329	578791	1273031	582880	909091	410471	616481	393999	334842	480416	389464	250229	154774	294216	243106	120926	188175	207347	335091	156122	509802	362176	675597	308025	1685584	602445	253046	741110	768994	420097	712972
414863		498560	298183	203106	335264	265571	180551	202345	292326	296499	354243	407087	366886	992687	697286	443226	491386	294377	674159	595493	1259738	613529	904523	389212	613993	368541	337316	476003	401228	242213	179862	291163	221684	116295	186050	199689	343881	165002	494729	384969	693115	317561	1630013	601644	253140	750053	768954	408815	695940
416667		478145	277833	203123	305854	259816	177444	223921	269833	301097	391599	362420	365517	963923	692665	471874	552289	292461	732387	589246	1228490	672652	902327	389652	609968	381624	357090	478971	402706	252043	208516	288842	229521	115296	188692	188172	346743	152572	511916	372779	699577	321882	1590601	599776	244977	783976	805434	405144	705993
418470		447549	262880	216916	335710	256032	170801	246952	274455	305295	401860	318616	381016	978221	704081	508852	623400	302629	656177	548444	1248364	687516	906779	415874	585575	354678	363527	480854	438662	246805	210780	286902	226076	117301	181773	181845	337779	163855	478457	380070	659796	311543	1491918	578694	254511	800607	807010	454276	754626
420274		447490	263236	242951	359135	256772	160241	286762	270947	322613	459159	308794	385972	956619	733913	527777	701946	299739	648298	509056	1252681	778964	874824	421098	587916	331869	376732	490981	415004	278785	210766	299963	213647	119353	180661	175565	347528	167910	490488	357432	606684	297844	1420942	599313	245340	853883	815004	426092	761773
422078		413951	232951	260270	351108	264717	153029	277576	256278	304760	487837	263626	347775	973705	724761	583497	696418	305534	677587	526752	1167214	800094	915162	437767	626383	344203	382302	491356	430938	271177	206370	278554	221766	120944	186109	189033	344720	171203	503532	354626	621219	311657	1430152	592137	247071	898862	794264	465291	764492
423882		368360	237424	272817	347130	251378	163064	299331	257175	331869	487232	250975	342684	943991	703174	604715	696911	290023	634823	496749	1117811	872878	846793	493980	631318	334333	370311	486433	422377	264799	205657	287789	214097	124344	170242	188164	351005	174983	514107	337033	632187	311022	1422499	601198	244199	935987	810294	455014	741975
425685		306480	238539	309961	327801	251432	150304	362944	250810	323316	524719	240175	320473	919142	663542	612868	669081	290293	565099	465876	1184243	935343	783674	494365	614327	335492	378737	481501	427495	282508	187786	284885	222287	121006	171834	188946	347118	180304	506819	332721	618446	313676	1439837	601162	256802	964273	774054	422878	736722
427489		303433	217373	355395	314988	248723	153494	412587	255619	395993	486861	223775	285275	939749	688382	638238	733875	306863	491066	422372	1244806	1007707	756563	552046	622180	344824	424004	493315	433335	281858	193881	272054	232566	122936	179291	178764	367040	175803	542879	344623	667352	324211	1522542	557299	252918	998028	756925	418497	730192
429293		305561	210509	390976	320988	240583	152449	466523	243737	422165	481225	226288	259830	968262	646805	651145	750352	295471	450546	387709	1210301	1037139	747246	609012	620204	354261	467055	496782	443847	275950	203268	278194	238190	130083	174413	180478	342553	166263	536696	363357	710675	314910	1574844	573232	243423	962751	794245	416104	752774
431097		278641	216792	404503	331723	254733	163720	519370	247561	495132	476286	231333	229704	982371	642126	686356	725356	310271	398865	350355	1206216	1006977	785749	690655	628012	358268	518571	505371	438490	278745	184393	262889	233857	147615	165439	181472	328119	179531	501097	355418	655376	301014	1577662	590920	238469	941038	791616	407222	762398
432900		282412	206691	412289	337551	250233	161807	557896	238469	468727	510362	213473	216492	1004160	701753	670945	722819	306544	398326	333338	1135237	1054038	756931	721764	606983	358079	594448	508530	413118	266424	180145	271614	224277	132553	175248	174763	326923	175330	512815	357624	606210	304495	1582921	568250	233344	955417	785012	411923	730589
434704		285012	210496	442888	355394	261095	159258	558897	228799	482056	499664	215901	208845	996712	689862	641227	711102	316299	404871	354130	1205821	1067694	802910	772924	615813	370816	667576	520233	413148	237733	168906	284492	221337	128204	176660	171700	329897	173025	509674	338399	600291	305722	1514943	571697	262888	933799	754842	409930	727700
436508		278084	204173	454103	342478	273320	161293	605480	247577	493526	478086	216701	213406	969092	670153	634866	700323	363504	383292	343306	1178758	1040500	821734	845621	605880	374542	711291	523503	391831	233618	163542	278673	231761	135351	173579	176781	327745	178857	506078	342130	646226	305104	1441565	597816	250908	925676	770353	419713	754289
438312		297333	203983	451838	336454	254606	161690	586181	261795	471793	500148	215289	207732	939826	689122	630425	676927	361436	376876	315577	1114263	1026927	828198	870017	610730	374130	757735	520040	389326	255284	157464	269989	228701	132324	172045	174689	344320	189009	491340	357775	763940	326733	1410967	572923	253519	900630	770877	434396	788495
440115		284251	201274	476880	342467	245544	155688	550858	267305	466279	462300	220265	213317	941181	725544	585985	647314	369989	383988	310242	1132571	1030670	823770	906280	572567	375769	730932	516278	376805	249380	181502	281099	224907	125511	183356	176818	359362	190113	524946	362211	776893	310811	1410420	555139	240270	870810	750659	424588	737489
441919		289146	204084	460181	336019	261265	146844	535916	285940	532110	446955	214743	190748	957602	715442	597157	651508	406731	380836	319257	1130836	1035734	849826	894634	598143	389405	696525	520292	382300	255002	177115	269882	221786	123485	183789	172149	369896	181127	510469	359415	769283	323600	1359571	551180	247123	836586	775645	415510	715823
443723		289628	227217	448236	355070	244480	169543	474370	325259	542950	472663	211815	191465	958392	682657	627739	670102	436246	380516	314323	1139057	973825	872437	844586	632896	449506	686030	523885	399934	265400	182022	280883	219894	126196	191483	194199	349746	185344	514066	365106	712579	326039	1320940	585026	264699	839992	725369	420098	718259
445527		274039	213507	457963	337436	253629	171295	453410	362824	513060	475440	212099	205188	1015290	665059	624057	687761	478960	378263	321734	1151956	914120	843858	827857	639070	455078	673976	523343	410299	249623	203822	283870	233796	131868	181531	200032	329858	196512	544373	354366	701830	319931	1324006	587544	261598	865777	696651	434010	728737
447330		281675	225341	492891	314516	250613	165028	448168	410776	487143	495229	213569	205557	993841	618515	578930	684161	467940	387244	317392	1187930	966522	827324	810265	605979	523510	688721	524953	408722	251276	205995	272180	216971	132144	178241	196417	337428	196005	512099	341861	693343	321982	1344445	594679	252507	841585	684204	405985	698690
449134		313020	227709	467008	341835	247690	173000	484909	475380	448048	510016	229088	205243	980110	614078	591801	676912	499505	375917	312347	1173151	950502	840068	817497	583025	525050	689887	528954	384634	260143	188725	265803	215287	137890	182271	218033	338145	196124	490701	349344	731650	321733	1362478	597061	243597	864391	674680	405165	702186
450938		285047	263073	457420	352025	255284	174051	508467	550806	464162	515437	228313	202531	982996	634526	554645	698914	497276	376027	315557	1157024	1013103	854555	803392	534312	558503	632092	533444	355602	279991	177197	267139	229519	122372	181105	220111	353207	193288	478278	363342	728833	312750	1374395	595363	237051	881462	695400	418051	662807
452742		384248	296880	441498	343223	280000	172064	485330	598247	496840	512757	240362	209649	957833	626125	572070	688641	474736	365073	316358	1142738	1053745	920893	760286	561471	570793	619736	541984	361323	285288	174664	279906	218715	124047	185858	228524	344096	216245	479293	367181	694348	307474	1337282	590579	255329	870582	741411	394926	634224
454545		399655	330301	423969	323417	272613	192028	508880	592308	498827	506629	244236	201446	941832	659495	607454	720835	469050	365647	330942	1178696	1059890	874729	780792	594180	640856	612810	551212	368237	256594	160956	268381	217007	123575	186032	240887	347491	217821	470601	352243	629959	308553	1326049	581152	262928	819516	744792	412514	590026
456349		454676	379581	431319	346412	265079	205505	507919	585562	508411	509279	297517	213611	1004832	655006	602473	722138	470374	386844	343392	1176992	1008015	860666	741163	577420	665168	601058	558477	334313	269056	165701	269420	221231	126532	181290	243780	330056	217472	495079	350947	606518	303759	1337503	563582	266062	733585	721194	399817	558696
458153		438913	403985	459639	356337	247532	208299	465503	577756	546363	494297	340440	216934	979871	667546	601157	734189	486450	379562	351678	1161172	950330	851493	749663	587765	642916	608059	557994	343811	261202	155842	252121	218531	127505	194556	248729	350782	220385	510672	359843	615931	307770	1353790	558446	247016	682268	702484	417841	530451
459957		479767	432372	466902	338477	259911	225339	452158	599877	520359	453699	363751	237852	989400	641625	573958	736984	501917	400760	358989	1135482	968901	857333	742766	589283	660559	619488	561843	333320	279293	156301	275060	219657	133924	188330	272631	354904	211027	506780	344015	628682	300641	1401766	561564	244827	716052	712186	424732	519404
461760		508716	478981	443430	321248	267260	225434	417847	605644	489923	470133	377458	234327	982375	644969	569202	740855	496845	400134	354559	1150328	1020431	846632	727231	595866	703402	622044	565203	302187	263449	146879	279408	201758	129418	189921	263702	348890	223788	488636	352124	633698	306468	1416223	559317	247205	712449	700347	401508	490442
463564		513643	515962	457878	327951	278072	233249	431024	639826	493369	494286	424909	249997	938917	670443	570629	728631	477777	446774	378320	1150132	1034450	850325	753657	577527	691874	630560	575392	296185	256816	165331	255678	208061	129045	177711	249573	327236	209940	462974	361961	585135	327036	1394441	567314	239241	725851	710135	398850	459760
465368		489510	519076	456681	343503	278759	240777	432454	628149	492331	505029	453674	277660	925445	693289	558479	733505	458098	470589	404135	1128736	992467	827690	737843	555101	649932	607082	571538	284838	238252	203254	249959	212600	141835	174786	261942	356620	218036	466118	366471	583143	309090	1333458	596531	255034	697491	686760	399560	438593
467172		507382	524504	456796	349334	263821	238911	462174	590108	489005	525361	477450	278890	931221	663531	564778	741358	459405	510591	417606	1119170	974007	839300	768328	570718	647083	614400	576355	273994	227957	245003	242510	212002	148869	181960	265378	365293	222964	481228	362782	597684	296481	1320742	587235	245909	686042	702969	387855	425639
468975		500236	479609	440363	329147	258695	224466	436676	587554	472946	501681	470089	285462	942720	611552	572760	723128	469839	545873	439586	1145018	1030666	861207	745869	590573	653076	639371	575314	291826	242115	281795	252375	218881	142127	184840	249143	337847	235317	472140	357758	580491	318398	1352431	559369	242199	684945	743431	407348	422743
470779		606749	440473	409542	339659	257141	217965	450119	591101	494129	506272	439804	301278	975636	657712	583930	721139	476177	547360	468974	1183382	1055870	806375	752167	593634	672979	609474	583040	283442	250241	312169	233708	224773	160126	179154	261038	323525	231024	471669	366073	597832	320670	1402097	546254	273166	651364	777299	417338	413354
472583		538440	442893	388179	328562	248525	224240	449532	604172	519152	477905	472964	321590	1005594	699326	583406	718335	459534	612632	502969	1197309	1070232	827861	745245	624125	661634	649366	591297	270826	245525	325524	235729	216036	161130	174676	260645	318358	228015	482284	350885	587433	316583	1418556	565176	268051	642333	692807	451544	392639
474387		559491	465892	409704	338770	249215	217852	463387	638486	480919	446911	492130	350303	1018663	689286	568410	695651	475275	641005	529014	1195183	953125	844884	732159	600822	633834	623563	588997	278829	234269	327705	244865	214931	156215	170419	261833	325046	228345	493801	350263	590140	311294	1460775	572743	268316	607080	685919	447287	382648
476190		567919	451022	391352	345723	251442	224548	479043	628262	503535	437234	487175	336326	1016333	661481	584115	727922	463637	646514	546721	1108015	942446	854074	722817	604784	614592	604502	584674	251662	245316	331101	228890	222168	181922	177238	234456	351207	218762	478785	372222	639004	290310	1476360	548481	247640	595120	675579	422299	386171
477994		560574	446875	389982	360174	255914	222074	485200	603566	518464	444572	484502	357124	1005654	635971	583344	681910	463468	616880	543981	1086743	934568	812685	744205	629886	668760	622957	583078	250002	231020	313333	225891	210430	190908	185189	227923	344196	205478	456013	395400	658843	298454	1430611	560959	243690	601318	670695	399840	397215
479798		538897	448178	411150	369668	236191	219602	465414	572997	525070	462560	461567	351487	932479	641736	626733	699814	471764	591495	541272	1127376	931047	852242	778396	639067	686824	619826	584725	279522	231197	272858	231334	223744	209986	178396	240182	346199	218175	452101	355344	597159	295548	1375297	559452	261609	609858	660696	402121	375413
481602		536033	430662	413624	339685	252991	249775	444801	546554	475158	472311	455178	354180	910985	652048	637869	707310	478893	623014	550223	1094809	916074	851200	723145	636585	677737	644751	579831	275657	212492	265342	213717	227670	226543	174970	252119	339537	215592	456887	370684	554083	303036	1338938	556688	258840	610223	662178	423080	370997
483405		583355	401422	431816	329100	242536	241492	435795	513196	462508	497773	466445	357671	950079	657667	583361	727089	471679	597784	527467	1153673	971223	836639	721861	626692	650240	603355	578535	278562	208402	252782	207607	219955	230951	186465	233773	343362	213036	452262	380708	536438	320523	1348275	543256	267275	614312	684250	412808	374355
485209		625488	408391	446150	330042	245375	236616	479875	542128	488288	526687	464575	356850	993063	658472	577227	714122	472492	591823	560390	1138205	973017	770681	761655	600943	645251	653846	586987	275688	227325	239567	204494	202110	239017	177054	228285	350139	201887	430629	372512	543383	303864	1346424	534212	256359	595323	644775	440185	413961
487013		630945	388971	448660	324740	261017	226949	445282	553398	501744	475311	445531	338844	947786	656754	565193	729527	501886	591562	561610	1154906	928445	755112	775189	589837	676748	665378	582359	276472	243575	232142	204028	200727	249898	181655	228170	334377	202820	430139	369338	538432	307762	1362331	528533	252754	589893	631002	441885	443668
488817		610932	368819	468784	331683	259742	220514	476935	589221	486038	465582	428129	320378	940688	653234	561674	693624	497674	561710	523929	1073945	931745	786094	758361	600719	669236	614820	572854	289210	259071	214379	178051	220646	292520	165596	238557	339510	208879	449848	368817	513023	325122	1377302	538296	263619	605582	669785	442305	476359
490620		575265	377174	441619	348036	260354	250105	445151	562792	498251	464238	436750	319789	887677	669817	540290	700297	488745	530913	504464	1120048	942988	804900	744735	607073	663887	619577	569421	282143	229812	213136	168674	213525	300260	163449	238665	338711	207005	477096	384472	529365	315974	1395131	562305	269954	619324	702919	413908	492533
492424		533490	417812	433563	343852	265394	235157	450090	572501	480501	444657	428499	341550	945101	682196	537984	678108	487470	513094	495467	1096538	958273	782955	748050	601656	657658	610020	566986	268186	226677	226206	175502	201592	285842	169747	245803	323201	194275	475022	364294	539220	301877	1416308	563506	262425	618309	687877	423725	513121
494228		583705	419612	431916	337985	243893	209852	394288	589023	467405	446228	432629	330884	971396	676305	528088	718661	463247	518862	486918	1107826	901002	784720	739305	652918	627546	619386	564754	268514	229598	215944	182111	202216	270787	178552	244309	319857	214245	485776	350167	500350	299202	1455890	553917	233542	588502	686599	404224	561917
496032		512024	405181	432268	339734	255836	209334	439606	606785	471797	457939	406473	330277	983468	653381	526801	752010	478657	542388	511767	1071387	907992	836671	767534	635002	641043	622970	569166	263732	236429	195964	167240	202573	233539	185293	273398	337484	233128	479433	367729	480002	307760	1383382	569918	232898	606555	703944	439214	592335
497835		562723	400101	440999	360504	274038	221680	448599	578785	463890	485551	395496	331809	969284	645241	551825	715223	477577	527242	522469	1115205	886354	876938	691007	592499	638137	639673	569725	265300	223606	207222	169737	229108	227385	188212	256283	370889	221440	475985	379676	468007	315340	1334438	561463	238687	596483	742974	417541	643832
499639		594340	399525	461253	362973	265104	228065	437180	554348	470826	530960	425276	319582	971037	645005	574564	653655	488133	524083	517685	1133319	941252	849932	707286	596228	628755	605279	572525	268281	216830	217578	178503	233090	216988	177198	250752	370358	238730	457130	348568	460220	318361	1314323	542336	235506	594475	765128	440052	676961
501443		564881	400779	442420	344787	266683	235445	476790	578733	486810	520543	428584	322456	940548	650664	527539	645558	462410	554462	491335	1134855	913993	863803	740450	613660	625137	614390	571066	262565	206090	233877	162023	225987	216001	180440	250758	366858	235677	453679	349457	458655	303766	1362867	537020	248602	603807	734621	411950	667272
503247		541579	407424	443291	331209	266662	233243	466983	582441	476684	502569	437544	320029	953052	638412	505654	633146	416081	570732	501025	1130420	836391	885087	707033	645761	644239	622841	565367	262777	193225	224499	168672	216367	228707	181380	243169	352820	238539	433119	343740	469313	321425	1348079	530268	251994	603070	729181	417713	682654
505050		618370	383617	415913	326155	256790	236703	453787	597252	481958	455177	403681	322272	979119	640859	515252	673860	414972	549502	500953	1156793	834394	817789	718111	616216	627987	646640	563235	262034	201458	226044	170427	222225	209708	183415	243855	339394	256845	444482	336562	470250	304622	1370780	552692	243863	608490	735581	428078	703452
506854		582802	395020	407769	351083	259158	236289	456923	574813	483461	456896	440911	329154	993037	656686	526951	678127	431229	544147	483923	1127683	901912	846085	722680	574389	640574	634884	566792	245969	194168	244830	184197	218157	225073	177167	246017	355543	256171	457161	341793	456409	323178	1447847	563962	234679	606218	723483	418262	730960
508658		540653	428723	434964	327802	259600	223738	455856	545868	481760	484759	409990	348976	1013999	654665	511022	664018	461480	536936	462954	1076518	936085	861315	730095	613592	647144	627004	566904	257917	198747	244137	182973	212826	211638	171377	241489	356432	261351	444715	345929	447939	320655	1417138	540374	241079	631714	739309	444584	724216
510462		525572	417930	435516	305699	241863	235115	416525	544306	478330	487714	385774	331480	980804	676388	542048	673140	462226	549546	472422	1057496	892742	822984	705176	601236	603081	617078	556238	272489	208826	260174	188239	200279	210887	179780	267674	344431	254696	443014	342003	450906	331983	1357588	551962	243992	654162	709218	441063	659930
512265		529405	404515	466085	292085	250184	230698	391817	577138	495183	472429	415020	299055	939236	651857	541615	642856	432058	548975	496413	1083959	903073	807916	717837	624539	639038	633649	557178	279653	200637	261857	190262	203515	213645	172649	263034	344505	211103	420099	351420	426863	324871	1302789	522287	233300	666915	682884	413931	677563
514069		551184	409755	462479	303709	223454	231657	456223	538183	460002	488174	409819	305260	939528	695342	536186	621157	447263	565972	470274	1165180	895787	850598	673984	627590	664731	605817	561512	281635	207501	267999	192503	217671	210048	170934	249419	363518	221225	412504	357800	424924	315018	1313598	546919	236259	682427	679166	408201	692012
515873		533618	390788	461596	326670	229448	222827	464192	534821	460814	504255	413233	305288	909046	693584	524579	609950	449824	523894	466884	1180131	904143	896193	672546	621413	666598	614441	560799	281574	220150	256154	199811	216261	193926	162762	248921	368649	213863	401776	341271	413172	316096	1340603	556859	237324	653843	667980	423337	683603
517677		526560	397144	448535	336316	247760	229560	447556	564371	468100	516030	413785	295681	907643	669587	530651	605441	439153	502663	465910	1187588	943159	908832	676590	613975	652485	642417	562980	272283	221597	244952	194540		203449	164774	234626	352592	211385	420021	345497	399457	315780	1266707	547535	246732	652088	654365	399480	691263
519480		510204	415386	406107	345427	246836	224218	444964	577489	478169	503935	427018	320345	929259	670404	510167	671106	434861	518137	499601	1157246	952690	899998	654829	610877	631991	639177	564632	257716	232787	229360	201533		225972	170210	239275	319386	195993	407448	346564	392143	316328	1283118	565895	262497	620880	677073	407182	669359
521284		523634	416701	430296	337441	237442	225311	460424	575822	486675	503516	417182	332783	942519	659602	534992	704067	426144	568026	507919	1214053	895727	830866	693367	618342	616325	632550	568913	254198	209880	242498	209411		239362	174130	252220	328706	195454	396574	331631	398855	308633	1260619	590257	259630	638894	650990	425528	673760
523088		560486	382845	442855	350226	236792	229693	448243	558412	474372	465452	416730	306400	931174	671878	554197	679412	424012	575923	487725	1163907	905386	814475	682454	583479	608020	607569	560081	249836	214711	233938	213121		247130	178642	237282	320840	212838	392598	341630	407194	335910	1275161	576532	240329	637359	662238	401064	671073
524892		529728	351720	446808	343324	245318	225967	467073	531691	481855	474205	439922	300330	930290	676848	552595	699890	414696	561454	478854	1113606	862787	868809	653909	567347	631868	617059	556460	277951	217230	209760	225343		266370	177750	250645	321078	213324	398483	370786	406657	336526	1282596	551137	235513	656548	683919	425567	672541
526696		524232	373541	427700	362706	239232	224705	467016	514753	529522	433769	409722	307925	943764	701543	563968	654727	443893	551160	466948	1129011	900137	866554	683127	525219	630155	578150	555892	295965	239190	216692	214621		292153	162763	247646	351089	229420	430288	358243	404994	326499	1236406	537940	254600	661922	694790	423081	668020
528499		500387	393564	434111	330401	233533	234707	474005	473563	498430	433640	404830	318599	929592	695602	570359	638298	447666	538250	475521	1086569	909443	863129	672973	558560	619635	600553	551382	321643	241307	219407	220514		293654	156874	245531	346871	220189	422323	332107	418149	319327	1203666	546107	261687	665686	693241	437049	639831
530303		536795	438390	454862	313880	227917	240003	477968	481173	482976	471933	432337	316294	937576	664263	554778	667110	442900	548333	466335	1104675	937268	860863	655073	553877	614590	581125	556281	320622	243494	236135	220160		279512	173458	252362	317106	217093	392619	337784	433455	323067	1236097	545550	232200	679011	725479	416643	659332
532107		496659	450000	446781	310176	237006	223449	491342	525039	487626	458319	429221	316147	914557	670739	536313	703881	442071	550158	477083	1121985	931680	862472	711998	568817	621079	603160	561068	292702	235361	229866	221408		274932	190150	240170	313048	240225	424329	325653	439225	322035	1227453	550980	230986	705914	719500	402895	644357
533911		508805	428537	431264	305219	229353	211536	484197	553228	472146	467878	420394	348689	943501	685705	532861	684911	462536	563115	491576	1134121	927216	852436	738709	605469	620252	593236	565265	246392	246591	226357	238200		273370	172523	230565	312683	243124	413577	344605	461737	329506	1314754	538430	223836	696955	699037	429700	672692
535714		530364	410256	420199	330750	236906	216524	476232	587147	466794	462948	416702	316449	987586	690302	522478	640458	453911	529617	523981	1043850	933898	886280	748904	584800	601731	577970	561424	254771	243896	218710	228213		289758	183362	242403	342498	242415	421131	348148	474109	325340	1263278	570888	232172	688599	663633	425398	672364
537518		490910	402719	403836	329751	240182	214867	457922	614479	492562	454738	460071	310883	987632	700994	548759	622646	461578	523833	521848	1079641	943704	908960	725674	563730	600693	593000	563677	232054	240259	212313	237629		292706	180002	235128	347938	238408	438917	348653	489065	312133	1081742	586025	241347	656863	645853	442969	633911
539322		526549	423289	428463	339706	222631	230684	439257	551090	492753	466658	457131	316040	928162	711452	602525	649849	459418	524201	535994	1079630	927007	904375	681897	549702	616417	582026	563343	223991	234814	217189	226493		310098	182387	250282	357192	246418	441888	357914	487052	339211	925125	565380	257955	652813	661097	414105	628511
541126		532536	422250	435387	307185	218189	238098	445435	553544	487780	464100	423782	323806	935933	682717	577392	690472	461642	531124	511977	1069670	877916	855963	696996	575505	624424	583903	558759	222621	239694	202750	230704		318508	180274	250565	378848	259926	432637	355427	479373	299338	808921	577524	241849	666498	653598	407623	613217
542929		521759	413560	424196	317567	227034	231996	447355	564432	487355	473789	444743	318184	945076	664690	546048	680347	441019	551546	488026	1090167	888451	803303	707328	597774	583595	627180	557174	231415	246611	224150	234725		336252	184286	245826	354020	261611	423083	346412	468530	337755	754630	566015	232820	661522	660502	379313	616141
544733		488577	399695	419745	312182	235831	236312	433808	567372	495014	499810	428651	329152	964205	683673	547184	698639	437036	536587	489840	1073886	898512	845214	730292	608380	586590	615656	560071	224743	241803	235627	216340		341619	167403	239413	346721	279766	443242	332004	464475	322323	763096	558020	232607	635476	630928	402026	597041
546537		539863	387006	396495	297529	226268	232092	457103	540674	521711	461344	411672	337171	987475	678028	582300	676082	437237	535923	467971	1100023	930739	936375	641937	568562	578786	594661	558655	227365	233146	228675	216390		333045	162327	243538	345020	281067	404591	337922	464819	298178	753084	542789	233785	674696	635293	425207	571964
548341		587299	415947	404970	300500	240791	221969	431400	495380	499967	445761	430260	340538	944039	714913	567893	679150	471700	541845	478468	1049772	903698	897986	614914	578933	580176	573730	554308	212930	243983	226564	222864		334635	167362	251276	339268	294548	394572	368048	469383	309927	689975	539359	235090	715085	626457	429000	623174
550144		517240	424075	398431	332559	204689	233562	453833	492966	478645	438934	390984	333363	899877	684532	563109	663676	478459	513450	503785	994386	909997	812703	609805	584737	604959	577131	542303	228170	253975	225924	215579		344039	160435	243873	312314	314949	407349	382673	457862	313621	701113	555444	254538	707121	623672	421264	605475
551948		544022	409552	431439	320041	221681	246503	450594	516013	460068	473840	393944	336567	968552	678153	560189	689253	450420	499620	515975	1024421	906663	773119	651540	544955	613093	605250	549441	218075	230355	233710	210788		361483	168100	240370	321800	324700	405061	344415	481563	319292	722613	540675	277392	686942	660530	415478	598438
553752		537880	402251	448826	299677	225386	256971	445826	545256	496701	456691	403798	329583	919943	671009	550276	678040	462044	502382	527103	1033271	863683	728531	600682	540166	630890	619475	545244	211100	223164	217616	238571		358452	174721	234513	348680	331116	391991	340469	489843	318408	750607	519029	261873	733631	695261	418343	589571
555556		568543	401590	440874	289568	227052	247492	426108	558588	532347	462515	411866	319481	919009	695162	556541	695045	442716	504969	520937	1018662	866317	817629	556320	582266	644750	620172	551020	212480	232581	236889	230771		340813	161747	234663	347978	359582	387353	338312	510493	315567	698284	505760	257223	749558	650026	405712	600362
557359		567784	395273	410580	289650	222832	232919	424977	564005	534235	490167	440589	317987	910239	670460	599064	715309	430713	506649	487085	979047	893561	858062	563709	605058	608176	541191	548435	215603	225109	240695	240446		324634	162460	228311	329086	360413	404600	351352	496909	312431	697012	540779	256613	726761	639666	414364	608405
559163		522816	394952	393050	306504	222646	226154	451439	574538	512830	505495	410418	314303	908952	689373	620245	708756	406867	524241	470068	1020071	916230	883083	618649	606938	578016	547045	551295	216606	226876	224882	200303		300295	156946	224174	316740	376566	399229	362200	494082	332346	696301	543177	255574	699596	620614	458069	596476
560967		519913	392461	402551	331674	222650	228278	450362	588786	508369	483315	417126	302186	933889	684238	586754	697473	418321	538862	452561	1056794	879264	806879	654119	593524	634282	522378	550270	206746	214721	239318	225075		281340	172508	223475	316750	414502	395732	359987	499857	313329	662670	560492	251427	686012	647332	428409	599451
562771		498476	410647	415420	319979	227741	219880	441421	579208	509318	532056	440103	297166	935108	670844	603280	703772	429050	534811	468960	1073082	857225	775500	656524	577477	635084	530064	551623	211421	201102	237514	230345		266581	170772	237275	343171	415746	404423	358095	521597	316322	663564	552763	232624	654064	674346	430254	604403
564574		497068	397731	400311	310256	226378	242956	436952	587669	505517	535244	458806	284869	947331	687309	593319	659105	400035	520531	470333	1027766	833922	800547	641728	551984	611320	496272	543279	207689	209105	244861	229458		268129	179617	232382	359313	455495	394561	341276	510685	302271	688278	525674	260928	613384	647902	424307	636091
566378		551918	398758	389786	296805	223455	226265	439755	576664	475375	507345	478816	274950	959629	656459	573171	680871	380227	501873	508121	1043891	872917	772350	636321	547961	650160	491036	542880	218306	206872	250413	217858		277056	169362	234644	361200	520563	430232	318765	525213	314917	692232	527722	263311	640031	672720	418905	640139
568182		533004	421663	377437	291008	217852	240661	452728	589927	474887	541602	471346	290897	916685	684486	563769	724410	390865	512768	500810	1055711	879154	846365	610034	560058	635783	492728	549101	208676	217063	249749	228825		297357	166726	229002	350829	578718	420272	347645	518331	301110	689410	543253	248745	675834	681110	441391	655955
569986		554824	404575	381995	305966	220830	236772	450650	592510	468733	546582	466300	311770	930084	687253	556494	789895	424301	525871	501866	1046793	879573	868211	604257	569011	631244	492907	555741	204900	217496	265629	211957		308888	162247	225078	322280	643017	419810	351884	517658	314831	672122	536946	251335	647411	666723	417412	624583
571789		530746	401380	385735	305462	217831	223828	444149	533272	460218	511096	436197	306817	949600	688390	557031	755414	440716	550116	479846	1013514	858619	811207	610914	571539	604610	490172	543785	209685	216430	261525	212266		268653	175638	219118	319065	707397	432443	353272	487720	332805	666212	553142	265131	627573	702500	402876	600551
573593		524123	446290	398545	318060	216937	240620	443087	498129	501703	517233	428177	311348	924047	678134	583219	682828	451611	542383	499069	962741	850476	776279	661184	583126	657032	491244	545678	204693	219058	255347			273307	178040	207406	324077	671378	423827	343162	479215	342856	676381	561665	253048	639249	679351	388551	598592
575397		516402	453860	392091	301933	208275	220279	461455	480667	497415	509940	425122	297031	936751	677155	636309	670424	421753	531063	530161	1002613	880186	776943	636702	597869	668662	513048	547850	202627	229686	250236			278495	182080	211179	336471	660079	445588	351960	435055	329476	662975	547014	265927	643099	673153	376799	618213
577201		503754	422293	410703	304370	223272	223835	464351	449459	483015	514123	430579	295147	929894	665911	625289	694772	424092	513145	494036	1038239	852457	775378	657388	613185	665849	508217	545490	203409	209300	248036			249600	187068	224134	347006	662639	436405	371008	443446	334187	684958	559087	268485	702875	685630	391230	624476
579004		526260	409965	391356	347186	228805	211325	468863	460056	484026	516077	427388	295559	955558	669351	577808	712457	411505	481379	505451	1071438	848592	817515	662142	605098	632631	528136	547920	212086	214471	267432			246315	175341	225031	353090	696152	437610	380579	431560	316842	702896	563482	264272	734110	674723		604680
580808		510190	404179	400596	331886	228849	216804	458983	454079	470197	514347	424076	313982	936056	693867	581789	685967	375400	529766	491071	1058378	831773	781393	654941	589129	604301	538794	541569	201803	206024	285587			251519	178709	230846	329974	737173	419980	348591	410613	309540	680875	552529	257816	697675	663579		600535
582612		547243	390432	402810	303401	211190	242075	395637	498249	533172	480842	417322	320210	944768	690111	585372	681213	394054	549503	465581	966525	867795	809249	630571	580724	623862	548269	541545	207214	207611	291830				184538	212523	336491	710331	430973	369763	435092	329864	668664	554516	258776	708742	619883		608688
584416		545472	396309	405102	314854	208525	227412	406689	491617	512218	477665	425484	310804	979418	704883	589071	727612	403354	515736	477105	976450	908854	812589	633409	588734	642524	581905	548608	218618	223704	293931				179465	206970	310133	673309	444532	374092	457226	339376	629901	555666	250980	714282	613094		637395
586219		499583	406216	413540	323844	195136	225674	433271	432417	490559	485766	410981	309008	963755	697031	571782	676219	418401	499288	495830	1011423	935759	808993	624946	573381	616755	567565	541812	205968	211945	289893				184804	221669	314986	709630	451331	353456	463467	337945	649464	553101	261032	703981	606394		624174
588023		467561	417896	414419	333537	196068	238462	454255	422356	468825	484536	416459	319270	863125	723601	552182	708496	420240	492840	498080	974820	867624	798031	599394	576064	613703	594217	535233	207402	229266	295481				182405	229989	327458	692052	481653	359373	478830	333335	626594	560118	251341	716156	623139		603845
589827		521375	393944	395109	338784	187054	229673	471769	506765	481769	488367	436273	326945	844703	687609	582181	728811	423470	517361	486071	945273	805636	802106	617162	543364	597320	589373	536472	216735	209070	285635				184150	226358	326670	699310	518104	368674	512869	328515	621791	540921	256210	719560	645900		590562
591631		491082	384021	381255	327401	184271	233934	452612	519719	471691	498104	422947	309902	837640	657436	602850	701506	431737	526641	475866	1000943	854821	804703	653500	525488	610946	572908	535920	208582	211010	280890				177028	236455	324731	671818	513066	362054	505673	330102	621734	550094	251101	651591	675233		567222
593434		455954	386676	368541	297149	183050	235172	474356	525704	487754	540644	403941	314643	797263	652677	598894	683642	445253	501826	472271	1010571	858918	788304	672941	535081	606062	593345	534255	213915	216775	258500				173734	241948	326876	608715	508743	330563	494637	338695	601724	548598	248413	649128	717161		586221
595238		490115	421504	392922	288510	188114	225789	476773	525069	512989	510517	382159	302318	835316	655232	618740	662315	433632	533145	476059	957993	841422	766169	670698	534861	624317	597434	535543	209378	223121	252197				186529	226396	305052	562954	509587	337606	521878	336259	629320	543485	254799	628761	672079		605851
597042		515947	403003	381737	303597	193453	227748	484059	555033	520864	475266	412744	295484	822181	661402	655952	635640	450217	542922	511012	951669	881397	779509	642187	546446	606003	563940	539208	213235	220050	243894					241902	312414	541232	527021	327278	562291	317268	610615	548813	251748	670963	655626		605737
598846		555616	382714	377288	324921	184589		479129	553107	495109	497171	452554	303892	836198	674950	667499	631089	466104	526153	531135	979117	873141	795017	653091	540975	638191	541134	558395	218059	211209	228888					223887	310345	510468	575567	326376		316894				662236	635361		572997
600649		502045	379008		326401	186017		451710	558763	476139	501655	445764	312797	762800	684074	674256	695136	461988	509657	508160	1011464	876271	792339	636484	542763	641751	563048	562520	201565	218403	229465					224072	299248	489805	591078	343143		334676				674340	635692		602250
602453		483259	390095		320586	197137		454002	568790	459453	510724	408855	278799	719718	693809	662182	734066	446147	492822	487473	978499	852611	836388	657758	511067	603299	572131	554986	197393	223491	233267					218908		494348	580929	362358		325249				680104	642132		595373
604257		541969	388894		332916			457943	534033	488442	469044	409329	294732	736544	704638	638971	728822	454881	508619	491731	1014613	832654	766526	651819	494191	593855	588601	570599	214534	224734	242893					221652		509921	562182	350866		333933				647492	665962		622229
606061		524476	378914		351758			481138	506039	512274	466281	437367	333476	723073	698168	677406	711535	453849	546629	489429		858092	770222	661519	500683	602911	576670		195971	207080	248979					212882		575898	566018	327608		324241				622372	648943		587940
607864		495250	379625		325781			490294	536380	518192	472399	436126	321985	730960	703820	645729	654755	456985	526380	506216		908681	751396	672393	497742	621038	568749		197603	214369	233338					198798		587421	547259	334153		313383				613535	651915
609668		456467	399268		301876			474382	565881	519811	466125	458871	300540	704761	721103	584715	631238	435896	524802	489694		900614	776351	656381	508550	636725	585469		199793	235460	247655					231890		622233	537281	352655		326830				609104	649597
611472		459069			299436			496121	598174	502044	497841	449461	290977	690875	698656	556891	635296	431624	515987	491547		888567	789454	651632	477840	642802	561889		204655	237790	250972					225934		627049	575874	322386		321324				617391	651211
613276		494363						524842	570341	479531	509928	433838	283962	707470	642072	558020	644098	444750	493429	477361		880071	804135	632130	488266	608329			202571	238872	239716					222197		617151	559119	330621		318302				620299	660179
615079		509943						482582	552203	533157	488658	398042	300214	724867	662367	608734	692684	456869	477244	454591		890587	730799	649850	451825	623952			191320	223437	241958					230995		633896	525035	337007		322470				630749	656000
616883		512130						466794	532277		476387	424480	323501	739878	680688	621163	688340	452955	497359	476329		879043	787304	654035	445182	629567			193758	224850						231933		601833	514902	354702		335771				643391	661500
618687		497685						483004	526680		461412	449371	306436	769789	687991	607297	666459	469466	517360	462750		916012	846075	638395	437470	636500			200669	220990						242543		601989	511494	367206		336374				615990	690755
620491		524424						476677	489991		484181	426742	294253	788949	701638	592613	629778	437895	520428	510905		877438		653649	442214	620427			201312	228356						213616		630660	485536	367782		333347				592238	723486
622294		550461						494485	501737		483791	415782	294620	794349	684996	550751	627622	445322	532487	504849		874874		646812	427577	632618			201377	241892						211831		684892	480214			338412				599153	686031
624098		506733						462243	532767		467834	400116	307291	779296		550831	647431	439910	524221	480563		888293		639610	411990	616614			203815	244434						211295		662121	459547			328439				606880	654612
625902		531312						485299	569587			412832	335281			576722	644770	436636	521514	481533		899057		677238	431480				201241	245313						222496		634158	445810			332571				626288	640035
627706		455137						476462	556650			414200	318256			578656	656505	435943	526076	514585				675631	448423				179115	240352						226842		590955	448421			325219				586801	658364
629509		462479						489232	554602			409880	313714			574700		432156	510590	494298				657734	473095				191052	229536						220417		590828	458565			327730				589400	690603
631313		474172						476966	572546			409891	318788					427643	481534	511184				657308	485919				192354	235201						226021		587738	489672			329973				566531	695993
633117		511384						470460	532208			409796	320001						464544	503905					504921				177556	216757						240819		578461	465114			336206				531596
634921		496330						455703	508807			405659	324012						468132	488940					529742				193170	230649						229068		576301				312825				519891
636724		533187						457699	521754			428857	301883							454078					569433				196801	261540						222083		598667				325916				533461
638528		494942						439314	507503			388877	308717												561348				182176	261380						217444		629886				336142				528570
640332		493822						448226	548128			384344	331459												552995				195365	240053						233493		655739				345992				531408
642136		480416						449316				394743													558262				187402	240737						236240		628073				310459				519703
643939		481842						475654				418824													520248				185421	220709						230072		639903				321064				508935
645743		469219						500461				401406													518216					222156						231101		646598				333657				516843
647547		489170						471683				414485													536312					223303						222076		641454				339645				511968
649351		439915						446473				406958																		211534						237653		677705				336867				516467
651154		522013						463698				416201																								216948		633486				328692				493405
652958								468517				405063																								227770		610865				320544				510466
654762								502552				410665																								230650						325400				498051
655824												417617																								240359						327808
657631																																				240096
																																				235046
																																				232228
																																				242198
																																				238598
Figure 5g
		UNC-52-mNG KI intensity in given area
		Raw Intensity Density (absolute values0
genotype	animal replicates	ROI1	ROI2	ROI3 (background)	RO1-RO3	RO2-RO3	RO2-RO3/RO1-RO3
WT (UNC-52 KI)	1	134407190000	144820190000	22611410000	111795780000	122208780000	1.09314
	2	98438650000	100277160000	54050890000	44387760000	46226270000	1.04142
	3	62929190000	67330610000	21672600000	41256590000	45658010000	1.10668
	4	190954090000	199769720000	106519080000	84435010000	93250640000	1.10441
	5	116128030000	121856870000	66739820000	49388210000	55117050000	1.116
	6	28708890000	25608910000	6079210000	22629680000	19529700000	0.863013
	7	39242570000	37854950000	9228240000	30014330000	28626710000	0.953768
							1.03978	average
							0.0965719	stdev
unc-23(e25); UNC-52::KI	1	30065480000	65655000000	15305600000	14759880000	50349400000	3.41123
	2	46285420000	107488810000	35415330000	10870090000	72073480000	6.63044
	3	54290250000	97741390000	35573250000	18717000000	62168140000	3.32148
	4	29447490000	92328490000	14010880000	15436610000	78317610000	5.0735
	5	44907890000	78257070000	13341490000	31566400000	64915580000	2.05648
	6	39256930000	110263440000	26484670000	12772260000	83778770000	6.55943
	7	43619770000	99743630000	20466440000	23153330000	79277190000	3.42401
	8	40620000000	48413010000	11792270000	28827730000	36620740000	1.27033
	9	32732770000	89872940000	21424150000	11308620000	68448790000	6.0528		two-sided unpaired t test
							4.19997	average	p value vs WT= 0.0009
							1.96353	stdev
unc-23(e25); UNC-52::KI; glia ablation	1	26679550000	65396180000	814080000	25865470000	64582100000	2.49685
	2	24170190000	100655990000	3625260000	20544930000	97030730000	4.72286
	3	23414560000	67367720000	5977040000	17437520000	61390680000	3.52061
	4	49474070000	120172070000	12208970000	37265100000	107963100000	2.89716
	5	61485520000	75676410000	9556180000	51929340000	66120230000	1.27327
	6	31546700000	63119960000	7922530000	23624170000	55197430000	2.33648		two-sided unpaired t-test
							2.50688	average	p value vs WT= 0.0018
							0.954077	stdev	p value vs UNC-52-KI;unc-23= 0.0735
									degrees of freedom=20
[truncated: 7 more columns]

## Sheet: Source Data Figure 6
Figure 6c
	distance between CEPsh glia & DLG-1 puncta				distance pharyngeal bulb-DLG-1 puncta
animals/ genotype	WT	unc-23(e25)		animal replicates	WT	unc-23(e25)
1	1.86	4.18		1	-0.54	-3.07
2	2.8	3.65		2	-6.35	-10.47
3	1.29	5.41		3	-1.62	-19.47
4	1.36	1.99		4	-3.97	-9.59
5	0.4	0.92		5	-5.96	-14.46
6	5.59	1.81		6	2.73	-22.13
7	5.05	0.78		7	-6.34	-13.53
8	1.71	1		8	8.48	-10.47
9	6.86	0		9	1.1	-10.75
10	3.85	0		10	7.4	-15.17
11	3.26	0		11	5.64	-18.76
12	1.26	4.16		12	1.98	-5.96
13	5.69	0		13	3.25	-14.07
14	5.4	0		14	1.56	-20.61
15	0.99	0.54		15	24.18	-6.85
16	1.98	0		16	4.99	-20.77
17	3.7	0		17	3.7	-1.63
18	1.76	0		18	0.66	-19.31
19	3.84	5.59		19	13.77	-4.87
20	7.26	0		20	-1.35	-24.17
mean	3.2955	1.5015	p-value= 0.0064	mean	2.6655	-13.3055	p-value < 0.0001
SD	2.02751	1.91715	two-sided unpaired t test	SD	7.04206	6.55179	two-sided unpaired t test
			degrees of freedom=38				degrees of freedom=38
Figure 6e
		distance UNC-52-KI - DLG-1 puncta
genotype	animal replicates	absolute values		values relative to control mean
WT experiment 1	1	0.12		0.0798005
	2	1.62		1.07731
	3	5.7		3.79052
	4	0.01		0.00665004
	5	0.04		0.0266002
	6	2.62		1.74231
	7	1.74		1.15711
	8	0.18		0.119701
	mean	1.50375
	stdev	1.96268
WT experiment 2	1	0.81		0.667766
	2	5.23		4.31162
	3	0.82		0.67601
	4	0.3		0.247321
	5	2.53		2.08574
	6	0.54		0.445177
	7	0.64		0.527617
	8	0.45		1.73077
	9	0.36		0.296785
	10	0.45		0.370981
	mean	1.213
	stdev	1.64152	mean	1.07554
	mean	1.37294	stdev	1.25334
	stdev	1.65875
unc-23(e25) experiment 1	1	0.18		0.119701
	2	0.54		0.359102
	3	0.56		0.372402
	4	0.18		0.119701
	5	2.73		1.81546
	6	0.9		0.598504
	7	0.26		0.172901
	8	1.46		0.970906
unc-23(e25) experiment 2	1	0.32		0.263809
	2	0.83		0.684254
	3	0.18		0.148392
	4	0.55		0.453421
	5	0.18		0.148392
	6	0.73		0.601814
	7	0.42		0.346249
	8	0.23		0.189613
	9	0.36		0.296785
	10	1.89		1.55812
	11	0.45		0.370981
	12	0.47		0.387469
	13	0.29		0.239077
	mean	0.652857	mean	0.486526
	stdev	0.644648	stdev	0.453777
two-sided unpaired t test		p-value= 0.0741		p-value= 0.0507
		degrees of freedom=37		degrees of freedom=37
Figure 6f
		CEPsh glial cells phenotype of membrane length, phenotypic troups
		animal number in each phenotypic category						% animals in each phenotypic category					mean % in each phenotypic category
												mean % in each phenotypic category				SD % in each phenotypic category				statistics
genotype	animal replicates	31-38 um	39-53 um	54-93 um	>93 um	total animals	31-38 um	39-53 um	54-93 um	>93 um	unc-23(e25) + RNAi (non sensitized NS)	31-38 um	39-53 um	54-93 um	>93 um	31-38 um	39-53 um	54-93 um	>93 um	p value Fischer's test on 4 phenotypic groups	test comparison	unc-23(e25) + RNAi (non sensitized NS)
unc-23(e25)	1	0	0	1	55	56	0	0	0.0178571	0.982143		0	0.0123457	0.0124883	0.975166	0	2.13833	1.08506	1.06043	NS	NS	NS
	2	0	2	0	52	54	0	0.037037	0	0.962963
	3	0	0	1	50	51	0	0	0.0196078	0.980392
unc-23(e25); ina-1(m)	1	0	0	2	50	60	0	0	0.0333333	0.833333		0	0.0261438	0.0431624	0.879713	0	4.52824	4.88247	4.01774	0.0506	with unc-23(e25)
	2	0	4	0	46	51	0	0.0784314	0	0.901961
	3	0	0	5	47	52	0	0	0.0961538	0.903846
unc-23(e25+ glia-specific dlg-1 RNAi	1	18	5	3	5	31	0.580645	0.16129	0.0967742	0.16129		0.356848	0.272619	0.168622	0.201912	19.6575	15.096	7.28447	11.6547	<0,0001	with unc-23(e25)
	2	10	16	6	4	36	0.277778	0.444444	0.166667	0.111111
	3	7	7	8	11	33	0.212121	0.212121	0.242424	0.333333
unc-23(e25) + RNAi (non sensitized NS)	animal replicates	31-38 um	39-53 um	54-93 um	>93 um	total animals	31-38 um	39-53 um	54-93 um	>93 um	unc-23(e25) + RNAi (non sensitized NS)	31-38 um	39-53 um	54-93 um	>93 um	31-38 um	39-53 um	54-93 um	>93 um	p value Fischer's test on 4 phenotypic groups	test comparison	unc-23(e25) + RNAi (non sensitized NS)
L4440	1	0	2	2	46	50	0	0.04	0.04	0.92	L4440	0.00641026	0.0324432	0.0577213	0.903425	1.11029	1.17816	1.77359	1.77979	NS	NS	L4440
	2	1	2	3	46	52	0.0192308	0.0384615	0.0576923	0.884615
	3	0	1	4	48	53	0	0.0188679	0.0754717	0.90566
ajm-1	1	1	1	3	49	54	0.0185185	0.0185185	0.0555556	0.907407	ajm-1	0.00617284	0.0183302	0.0370862	0.938411	1.06917	0.100797	1.91941	2.92503	0.717	to the L4440 of this cohort	ajm-1
	2	0	1	2	49	52	0	0.0192308	0.0384615	0.942308
	3	0	1	1	56	58	0	0.0172414	0.0172414	0.965517
dlg-1	1	0	2	4	59	65	0	0.0307692	0.0615385	0.907692	dlg-1	0	0.0170591	0.0333333	0.949608	0	1.56556	3.10881	3.74052	0.4662	to the L4440 of this cohort	dlg-1
	2	0	1	0	48	49	0	0.0204082	0	0.979592
	3	0	0	2	50	52	0	0	0.0384615	0.961538
let-413	1	0	1	1	50	52	0	0.0192308	0.0192308	0.961538	let-413	0	0.00641026	0.0129462	0.980644	0	1.11029	1.12133	1.9232	0.0218	to the L4440 of this cohort	let-413
	2	0	0	0	50	50	0	0	0	1
	3	0	0	1	50	51	0	0	0.0196078	0.980392
let-805	1	2	0	0	50	52	0.0384615	0	0	0.961538	let-805	0.0299922	0.00606061	0	0.963947	1.28952	1.04973	0	1.98071	0.0002	to the L4440 of this cohort	let-805
	2	2	1	0	52	55	0.0363636	0.0181818	0	0.945455
	3	1	0	0	65	66	0.0151515	0	0	0.984848
mua-3	1	0	2	1	46	49	0	0.0408163	0.0204082	0.938776	mua-3	0.00653595	0.0334747	0.105365	0.854625	1.13206	1.2016	10.008	9.93009	0.4421	to the L4440 of this cohort	mua-3
	2	0	2	4	44	50	0	0.04	0.08	0.88
	3	1	1	11	38	51	0.0196078	0.0196078	0.215686	0.745098
												mean % in each phenotypic category				SD % in each phenotypic category				statistics
unc-23(e25) + RNAi (glia- sensitized)		31-38 um	39-53 um	54-93 um	>93 um	total animals	31-38 um	39-53 um	54-93 um	>93 um	unc-23(e25) + RNAi (glia- sensitized)	31-38 um	39-53 um	54-93 um	>93 um	31-38 um	39-53 um	54-93 um	>93 um	p value Fischer's test on 4 phenotypic groups	test comparison	unc-23(e25) + RNAi (glia- sensitized)
L4440	1	8	12	10	40	70	0.114286	0.171429	0.142857	0.571429	L4440	0.1162	0.164986	0.137815	0.580999	0.172862	0.742693	0.478656	0.864309	NS	NS	L4440
	2	6	8	7	30	51	0.117647	0.156863	0.137255	0.588235
	3	7	10	8	35	60	0.116667	0.166667	0.133333	0.583333
ajm-1	1	10	10	10	10	40	0.25	0.25	0.25	0.25	ajm-1	0.260025	0.224937	0.224937	0.2901	5.14891	2.17861	2.17861	5.84321	<0.0001	to the L4440 of this cohort	ajm-1
	2	6	6	6	10	28	0.214286	0.214286	0.214286	0.357143
	3	12	8	8	10	38	0.315789	0.210526	0.210526	0.263158
dlg-1	1	8	10	12	10	40	0.2	0.25	0.3	0.25	dlg-1	0.303989	0.242224	0.229479	0.224307	14.5755	0.738928	7.71619	6.81371	<0.0001	to the L4440 of this cohort	dlg-1
	2	16	8	5	5	34	0.470588	0.235294	0.147059	0.147059
	3	7	7	7	8	29	0.241379	0.241379	0.241379	0.275862
let-413	1	6	20	8	6	40	0.15	0.5	0.2	0.15	let-413	0.209148	0.383876	0.298914	0.108062	5.67536	10.1877	9.16489	3.72217	<0.0001	to the L4440 of this cohort	let-413
	2	9	13	16	4	42	0.214286	0.309524	0.380952	0.0952381
	3	10	13	12	3	38	0.263158	0.342105	0.315789	0.0789474
let-805	1	4	7	8	7	26	0.153846	0.269231	0.307692	0.269231	let-805	0.156044	0.244505	0.290659	0.308791	4.28994	8.48879	3.5366	7.922	0.0003	to the L4440 of this cohort	let-805
	2	4	11	11	9	35	0.114286	0.314286	0.314286	0.257143
	3	8	6	10	16	40	0.2	0.15	0.25	0.4
mua-3	1	10	12	12	18	52	0.192308	0.230769	0.230769	0.346154	mua-3	0.21986	0.247832	0.247832	0.284476	2.46951	2.20483	2.20483	5.95668	<0.0001	to the L4440 of this cohort	mua-3
	2	6	6	6	7	25	0.24	0.24	0.24	0.28
	3	10	12	12	10	44	0.227273	0.272727	0.272727	0.227273
Figure 6g
			UNC52KI phenotype					Muscle phenotype
	genotype	replicates	WT animals	defective animals	total animal number	% defective animals	p values (compared to mock RNAi	WT animals	defective animals	total animal number	% defective animals	p values (compared to mock RNAi
	mock RNAi	1	6	32	38	0.842105		4	31	35	0.885714
		2	4	33	37	0.891892		12	45	57	0.789474
		3	9	35	44	0.795455		5	30	35	0.857143
total animals					119					127
average %						0.843151					0.84411
stdev						0.0482272					0.0494262
	ajm-1 RNAi	1	5	30	35	0.8571		6	37	43	0.860465
		2	6	32	38	0.8421		3	22	25	0.88
		3	5	25	30	0.8333		4	28	32	0.875
total animals				87	103					100
average %				0.8496		0.844167	0.9738				0.871822	0.3921
stdev				0.0106		0.0120338					0.0101479
	dlg-1 RNAi	1	4	25	29	0.88		4	30	34	0.882353
		2	6	26	32	0.8		7	40	47	0.851064
		3	6	33	39	0.8571		3	20	23	0.869565
total animals				76	100					104
average %				0.84		0.8457	0.9738				0.867661	0.4692
stdev				0.0566		0.0412004					0.0157313
	let-413 RNAi	1	6	35	41	0.8537		6	29	35	0.828571
		2	4	30	34	0.8824		3	23	26	0.884615
		3	3	32	35	0.9143		6	33	39	0.846154
total animals				97	110					100
average %				0.868		0.883467	0.2889				0.853114	0.7990
stdev				0.0203		0.0303141					0.0286629
	let-805 RNAi	1	4	30	34	0.8824		4	26	30	0.866667
		2	5	40	45	0.8889		4	30	34	0.882353
		3	5	30	35	0.8571		6	40	46	0.869565
total animals				100	114					110
average %				0.8856		0.876133	0.3258				0.872862	0.3757
stdev				0.0046		0.0168007					0.00834652
	mua-3 RNAi	1	4	27	31	0.871		4	28	32	0.875
		2	5	30	35	0.8571		4	32	36	0.888889
		3	5	35	40	0.875		4	30	34	0.882353
total animals				92	106					102
average %				0.8641		0.8677	0.4288				0.882081	0.3757
stdev				0.0098		0.00939521					0.00694845

## Sheet: Source Data Figure7
Figure 7a
			CEPsh glial cells phenotype of membrane length, phenotypic troups
			absolute values (animal numbers)					% values (animal numbers)				% mean value (animal numbers)				% SD (animal numbers)
			animal number in each phenotypic category					animal number in each phenotypic category				animal number in each phenotypic category				animal number in each phenotypic category				statistics
treatment	genotype	animal replicates	31-38 um	39-53 um	54-93 um	>93 um	total animal numbers	31-38 um	39-53 um	54-93 um	>93 um	31-38 um	39-53 um	54-93 um	>93 um	31-38 um	39-53 um	54-93 um	>93 um	p value Fischer's test on 4 phenotypic groups	p value 2-way ANOVA test (takes in account stdev)	2-way ANOVA test "F (DFn, DFd)"	test comparison
no liquid culture	WT	1	38	2	0	0	40	0.95	0.05	0	0	0.983333	0.0166667	0	0	0.0288675	0.0288675	0	0	NS	NS	NS	NS
		2	20	0	0	0	20	1	0	0	0
		3	40	0	0	0	40	1	0	0	0
	unc-23(e25)	1	2	5	8	40	55	0.0363636	0.0909091	0.145455	0.727273	0.0251931	0.0961854	0.147308	0.731313	0.0218644	0.0193702	0.0282809	0.0667584	P<0,0001	P<0,0001	F (3, 16) = 69,37	with WT no liquid culture
		2	0	4	6	40	50	0	0.08	0.12	0.8
		3	2	6	9	34	51	0.0392157	0.117647	0.176471	0.666667
liquid culture	WT	1	50	0	0	0	50	1	0	0	0	0.993333	0.00666667	0	0	0.011547	0.011547	0	0
		2	50	0	0	0	50	1	0	0	0
		3	49	1	0	0	50	0.98	0.02	0	0
	unc-23(e25)	1	14	9	11	6	40	0.35	0.225	0.275	0.15	0.223333	0.181667	0.198333	0.396667	0.109697	0.0375278	0.0663953	0.21362	P<0,0001	P<0,0001	F (3, 16) = 33,65	with WT no liquid culture
		2	4	4	4	13	25	0.16	0.16	0.16	0.52
		3	12	8	8	15	43	0.16	0.16	0.16	0.52
			Perlecan phenotypes in soid vs liquid culture					muscle phenotypes in soid vs liquid culture
treatment	genotype		WT Perlecan	Perlecan defect	total animal numbers	average/ stdev	p values compared to solid culture	WT muscle	muscle defect	total animal numbers	average/ stdev	p values compared to solid culture
no liquid culture	WT	1	35	0	35	0		35	0	35	0
		2	40	0	40	0		35	0	35	0
		3	30	0	30	0		30	0	30	0
					105	0				100	0
						0					0
	unc-23(e25)	1	4	25	29	0.862069		3	25	28	0.892857
		2	4	33	37	0.891892		8	35	43	0.813953
		3	7	30	37	0.810811		4	25	29	0.862069
					103	0.854924				100	0.856293
						0.0410101					0.0397677
liquid culture	WT	1	30	0	30	0		33	0	33	0
		2	35	0	35	0		33	0	33	0
		3	35	0	35	0		35	0	35	0
					100	0				101	0
						0					0
	unc-23(e25)	1	30	5	35	0.142857		30	17	47	0.361702
		2	30	7	37	0.189189		20	10	30	0.333333
		3	22	6	28	0.214286		17	13	30	0.433333
					100	0.182111	p<0.0001			107	0.376123	p value= 0.0002
						0.0362366					0.0515361
Figure 7d
Source data for this figure panel are also present in Table S2
		CEPsh glial cells phenotype of membrane length, phenotypic troups
	animal number in each phenotypic category						% animal in each phenotypic category					% mean animal in each phenotypic category				SD % in each phenotypic category					statistics
unc-23(e25) + RNAi	31-38 um	39-53 um	54-93 um	>93 um	total animals	animals/ genotype	31-38 um	39-53 um	54-93 um	>93 um		31-38 um	39-53 um	54-93 um	>93 um	31-38 um	39-53 um	54-93 um	>93 um	two-tailed P value (Chi-square test) p-value of the average	p value Fischer's test on 4 phenotypic groups	p value 2-way ANOVA test (takes in account stdev)	2-way ANOVA test "F (DFn, DFd)"	test comparison
L4440	0	1	0	50	51	156	0	0.0196078	0	0.980392	L4440	0	0.0318141	0.00628931	0.961897	0	2.14693	1.08934	3.23624		NS	NS	NS	NS
	0	1	0	51	52		0	0.0192308	0	0.980769
	0	3	1	49	53		0	0.0566038	0.0188679	0.924528
unc-97	1	3	5	47	56	166	0.0178571	0.0535714	0.0892857	0.839286	unc-97	0.00595238	0.0970018	0.090388	0.806658	1.03098	4.77582	0.190923	4.20082	0.0003	P<0,0001	P=0,0002	F (3, 16) = 12,41	with unc-23(e24) + mock RNAi
	0	5	5	46	56		0	0.0892857	0.0892857	0.821429
	0	8	5	41	54		0	0.148148	0.0925926	0.759259
unc-22	3	13	3	37	56	167	0.0535714	0.232143	0.0535714	0.660714	unc-22	0.0417749	0.137121	0.0479437	0.77316	2.04322	9.80156	1.06022	11.5189	< 0.0001	P<0,0001	P=0,0104	F (3, 16) = 5,237	with unc-23(e24) + mock RNAi
	1	2	3	49	55		0.0181818	0.0363636	0.0545455	0.890909
	3	8	2	43	56		0.0535714	0.142857	0.0357143	0.767857
unc-112	23	17	6	8	54	176	0.425926	0.314815	0.111111	0.148148	unc-112	0.348325	0.29794	0.149411	0.204325	7.12978	3.51123	5.4751	6.01925	< 0.0001	P<0,0001	P<0,0001	F (3, 16) = 175,7	with unc-23(e24) + mock RNAi
	16	18	7	15	56		0.285714	0.321429	0.125	0.267857
	22	17	14	13	66		0.333333	0.257576	0.212121	0.19697
unc-45	4	14	0	38	56	165	0.0714286	0.25	0	0.678571	unc-45	0.0856629	0.246851	0.00641026	0.661076	2.57474	5.30391	1.11029	2.56923	0.0001	P<0,0001	P<0,0001	F (3, 16) = 73,75	with unc-23(e24) + mock RNAi
	6	10	1	35	52		0.115385	0.192308	0.0192308	0.673077
	4	17	0	36	57		0.0701754	0.298246	0	0.631579
pat-4	9	15	0	29	53	174	0.169811	0.283019	0	0.54717	pat-4	0.129948	0.240116	0	0.629936	7.13109	9.89231	0	16.9934	< 0.0001	P<0,0001	P=0,0038	F (3, 16) = 6,742	with unc-23(e24) + mock RNAi
	3	8	0	52	63		0.047619	0.126984	0	0.825397
	10	18	0	30	58		0.172414	0.310345	0	0.517241
unc-98	15	17	0	27	59	174	0.254237	0.288136	0	0.457627	unc-98	0.299204	0.275819	0.00574713	0.419229	3.93868	1.53512	0.995431	3.3435	<0.0001	P<0,0001	P<0,0001	F (3, 16) = 338,2	with unc-23(e24) + mock RNAi
	18	16	0	23	57		0.315789	0.280702	0	0.403509
	19	15	1	23	58		0.327586	0.258621	0.0172414	0.396552
Figure 7f
genotype	animal replicates	side	Brillouin linewidth, values relative to WT mean	Brillouin shift, values relative to WT mean
WT	1	ventral	1.0591	1.0096
	1	dorsal	1.0261	1.0072
	2	ventral	1.0215	0.996
	2	dorsal	0.994	1.0049
	3	ventral	1.0238	0.9996
	3	dorsal	1.0014	0.9939
	4	ventral	0.9947	1.0006
	4	dorsal	0.9971	1.0088
	5	ventral	1.0003	1.0017
	5	dorsal	0.9989	1.0012
	6	ventral	0.9904	1.0026
	6	dorsal	1.048	0.9924
	7	ventral	0.9903	0.9875
	7	dorsal	1.0072	0.9978
	8	ventral	1.0128	1.0105
	8	dorsal	0.9801	1.0078
	9	ventral	0.9722	0.9973
	9	dorsal	0.933	0.989
	10	ventral	0.9852	0.9908
	10	dorsal	0.9639	1.0008
		average	1	1
		stdev	0.0283	0.0069
unc-23(e25)	1	ventral	0.9457	1.0007
	1	dorsal	0.9793	0.9997
	2	ventral	0.9182	0.9945
	2	dorsal	0.9131	0.9908
	3	ventral	0.9381	0.9984
	3	dorsal	0.9146	0.998
	4	ventral	0.8962	0.9961
	4	dorsal	0.8863	0.9872
	5	ventral	0.9311	0.9891
	5	dorsal	0.9318	0.9926
	6	ventral	0.9229	0.9953
	6	ventral	0.9415	0.9886
	7	ventral	0.9179	0.9921
	7	dorsal	0.9179	0.9921
	8	ventral	0.9028	0.9859
	8	dorsal	0.9028	0.9927
	9	ventral	1.0028	1.0044
	9	dorsal	0.9743	0.9837
	10	ventral	0.8956	0.987
	10	dorsal	0.8915	0.9713
	11	ventral	0.9909	0.9908
	11	dorsal	0.9793	0.9727
	12	ventral	0.99	0.9711
	12	dorsal	1.0577	1.0048
		average	0.9393	0.9908
		stdev	0.0456	0.0096
		two-sided unpaired t test	p value (WT vs unc-23) mut< 0.0001	p value (WT vs unc-23) =0.0020
			degrees of freedom=42	degrees of freedom=42
Figure 7g
			CEPsh glial cells phenotype of membrane length, phenotypic troups
			absolute values (animal numbers)						% values (animal numbers)					% mean value (animal numbers)					% SD (animal numbers)
			animal number in each phenotypic category						animal number in each phenotypic category					animal number in each phenotypic category					animal number in each phenotypic category				statistics
treatment	genotype	animal replicates	31-38 um	39-53 um	54-93 um	>93 um	total animal numbers		31-38 um	39-53 um	54-93 um	>93 um		31-38 um	39-53 um	54-93 um	>93 um		31-38 um	39-53 um	54-93 um	>93 um	p value Fischer's test on 4 phenotypic groups	p value 2-way ANOVA test (takes in account stdev)	2-way ANOVA test "F (DFn, DFd)"	test comparison
no drug	WT	1	50	0	0	0	50		1	0	0	0		1	0	0	0		0	0	0	0	NS	NS	NS	NS
		2	50	0	0	0	50		1	0	0	0
		3	50	0	0	0	50		1	0	0	0
	unc-23(e25)	1	2	5	8	50	65		0.0307692	0.0769231	0.123077	0.769231		0.022835	0.0837542	0.13134	0.762071		0.0200801	0.00929541	0.0170465	0.04197	NS	NS	NS	NS
		2	0	4	6	40	50		0	0.08	0.12	0.8
		3	2	5	8	38	53		0.0377358	0.0943396	0.150943	0.716981
BPY	WT	1	50	0	0	0	50		1	0	0	0		0.966667	0.0333333	0	0		0.057735	0.057735	0	0	NS	NS	NS	NS
		2	50	0	0	0	50		1	0	0	0
		3	45	5	0	0	50		0.9	0.1	0	0
	unc-23(e25)	1	4	26	20	10	60		0.0666667	0.433333	0.333333	0.166667		0.275556	0.271111	0.311111	0.142222		0.206703	0.140844	0.101835	0.0234126	P<0,0001	P<0,0001	F (3, 16) = 19,74	with unc-23(e24) no drug
		2	24	10	10	6	50		0.48	0.2	0.2	0.12
		3	14	9	20	7	50		0.28	0.18	0.4	0.14
GM6001	WT	1	40	0	0	0	40		1	0	0	0		1	0	0	0		0	0	0	0	NS	NS	NS	NS
		2	50	0	0	0	50		1	0	0	0
		3	50	0	0	0	50		1	0	0	0
	unc-23(e25)	1	2	2	2	39	45		0.0444444	0.0444444	0.0444444	0.866667		0.0519501	0.0634443	0.0519501	0.832655		0.0221934	0.0169286	0.0221934	0.0549755	P=0,0032	P=0,0384	F (3, 16) = 3,549	with unc-23(e24) no drug
		2	2	2	2	20	26		0.0769231	0.0769231	0.0769231	0.769231
		3	1	2	1	25	29		0.0344828	0.0689655	0.0344828	0.862069
BAPN	WT	1	48	1	0	0	49		0.979592	0.0204082	0	0		0.986531	0.0134694	0	0		0.0116666	0.0116666	0	0	NS	NS	NS	NS
		2	50	0	0	0	50		1	0	0	0
		3	49	1	0	0	50	149	0.98	0.02	0	0
	unc-23(e25)	1	0	0	2	48	50		0	0	0.04	0.96		0	0	0.02	0.98		0	0	0.02	0.02	P<0,0001	P=0,0038	F (3, 16) = 0,7818	with unc-23(e24) no drug
		2	0	0	0	30	30		0	0	0	1
		3	0	0	1	49	50	130	0	0	0.02	0.98
Figure 7h
Source data for this figure panel are also present in Table S2
		CEPsh glial cells phenotype of membrane length, phenotypic troups
	animal number in each phenotypic category						% animal in each phenotypic category					% mean animal in each phenotypic category				SD % in each phenotypic category				statistics
RNAi	31-38 um	39-53 um	54-93 um	>93 um	total animals	animals/ genotype	31-38 um	39-53 um	54-93 um	>93 um		31-38 um	39-53 um	54-93 um	>93 um	31-38 um	39-53 um	54-93 um	>93 um	p value Fischer's test on 4 phenotypic groups	p value 2-way ANOVA test (takes in account stdev)	2-way ANOVA test "F (DFn, DFd)"	test comparison
mock RNAi	0	1	0	50	51	156	0	0.0196078	0	0.980392		0	0.0318141	0.00628931	0.961897	0	2.14693	1.08934	3.23624	NS	NS	NS	NS
	0	1	0	51	52		0	0.0192308	0	0.980769
	0	3	1	49	53		0	0.0566038	0.0188679	0.924528
col-48	6	12	2	20	40	122	0.15	0.3	0.05	0.5		0.132226	0.203732	0.0773877	0.586654	1.64113	9.1602	3.56131	7.69632	P<0.0001	P<0.0001	F (3, 16) = 38,70	with mock RNAi
	6	6	6	33	51		0.117647	0.117647	0.117647	0.647059
	4	6	2	19	31		0.129032	0.193548	0.0645161	0.612903
col-115	0	2	5	45	52	155	0	0.0384615	0.0961538	0.865385		0.00694444	0.0128205	0.0589452	0.92129	1.20281	2.22058	3.91074	5.83543	P=0.0156	P=0,2761	F (3, 16) = 1,411	with mock RNAi
	1	0	3	44	48		0.0208333	0	0.0625	0.916667
	0	0	1	54	55		0	0	0.0181818	0.981818
dpy-3	6	19	4	29	58	187	0.103448	0.327586	0.0689655	0.5		0.0989315	0.349874	0.109134	0.44206	6.7375	8.38571	5.8676	11.3329	P<0.0001	P<0.0001	F (3, 16) = 30,64	with mock RNAi
	10	27	5	19	61		0.163934	0.442623	0.0819672	0.311475
	2	19	12	35	68		0.0294118	0.279412	0.176471	0.514706
col-3	0	0	5	44	49	138	0	0	0.102041	0.897959		0	0.00606061	0.0960457	0.897894	0	1.04973	3.46162	4.33155	P<0.0001	P=0,0058	F (3, 16) = 6,082	with mock RNAi
	0	0	2	32	34		0	0	0.0588235	0.941176
	0	1	7	47	55		0	0.0181818	0.127273	0.854545
col-109	1	2	7	48	58	169	0.0172414	0.0344828	0.12069	0.827586		0.0366113	0.0358607	0.0580986	0.869429	4.92417	1.90433	5.48349	6.75584	P=0.0025	P=0,4643	F (3, 16) = 0,8968	with mock RNAi
	0	1	2	54	57		0	0.0175439	0.0350877	0.947368
	5	3	1	45	54		0.0925926	0.0555556	0.0185185	0.833333
col-145	2	10	2	45	59	169	0.0338983	0.169492	0.0338983	0.762712		0.0414219	0.141017	0.0836816	0.73388	0.989566	2.81479	4.54025	4.32002	P<0.0001	P<0.0001	F (3, 16) = 22,77	with mock RNAi
	3	8	7	39	57		0.0526316	0.140351	0.122807	0.684211
	2	6	5	40	53		0.0377358	0.113208	0.0943396	0.754717
col-41	1	3	6	48	58	167	0.0172414	0.0517241	0.103448	0.827586		0.0179806	0.0906421	0.102047	0.78933	0.0661926	3.3719	4.68171	5.8307	P<0.0001	P=0,0011	F (3, 16) = 8,866	with mock RNAi
	1	6	3	45	55		0.0181818	0.109091	0.0545455	0.818182
	1	6	8	39	54		0.0185185	0.111111	0.148148	0.722222
mlt-7	3	22	2	10	37	143	0.0810811	0.594595	0.0540541	0.27027		0.19583	0.519661	0.0491196	0.235389	12.7656	8.58917	2.77526	5.95178	P<0.0001	P<0.0001	F (3, 16) = 107,6	with mock RNAi
	9	28	1	14	52		0.173077	0.538462	0.0192308	0.269231
	18	23	4	9	54		0.333333	0.425926	0.0740741	0.166667
nas-37	1	7	1	48	57	172	0.0175439	0.122807	0.0175439	0.842105		0.00584795	0.093966	0.0351409	0.865045	1.0129	3.86883	1.85669	4.47976	P=0.0129	P=0,2196	F (3, 16) = 1,641	with mock RNAi
	0	3	2	55	60		0	0.05	0.0333333	0.916667
	0	6	3	46	55		0	0.109091	0.0545455	0.836364
adt-2	1	4	10	42	57	175	0.0175439	0.0701754	0.175439	0.736842		0.0171604	0.0635605	0.12089	0.798389	0.0664194	2.80573	4.86556	6.64553	P<0.0001	P=0,0172	F (3, 16) = 4,559	with mock RNAi
	1	2	5	53	61		0.0163934	0.0327869	0.0819672	0.868852
	1	5	6	45	57		0.0175439	0.0877193	0.105263	0.789474

## Sheet: Source Data Suppl Figure 1
Anterior processes tips (WT with 4 tips, defective < 4tips)
							statistics
	animal replicates	absolute values		% values	% mean value per genotype	% SD per genotype	p value Fischer's test on 4 phenotypic groups		test comparison
		defective	total
WT Day 1 adults	1	0	33	0	0	0	0.0052	degrees of freedom=198	pvalue Day-1 WT vs unc-23(m)
	2	0	33	0
	3	0	34	0
unc-23(e25) Day 1 adults	1	6	33	0.182	0.229	0.058	0.0001	degrees of freedom=198	pvalue Day-3 WT vs unc-23(m)
	2	10	34	0.294
	3	7	33	0.212
WT Day 3 adults	1	0	33	0	0	0	0.0009	degrees of freedom=198	pvalue unc-23(m) Day-1 vs Day-3
	2	0	34	0
	3	0	33	0
unc-23(e25) Day 3 adults	1	17	33	0.531	0.53	0.012	0.0001	degrees of freedom=198	pvalue Day-5 WT vs unc-23(m)
	2	16	30	0.517
	3	20	37	0.541
WT Day 5 adults	1	0	30	0	0.008	0.014	0.0074	degrees of freedom=198	pvalue WT Day-3 vs Day-5
	2	0	30	0
	3	1	40	0.025
unc-23(e25) Day 5 adults	1	21	33	0.636	0.629	0.032	0.0001	degrees of freedom=198	pvalue Day-5 WT vs unc-23(m)
	2	23	35	0.657
	3	19	32	0.594

## Sheet: Source Data Suppl Figure 2
Figure S2c				Figure S2d
	distance between CEPsh nuclei, absolute values (μm)				distance of CEPsh nuclei from pharyngeal bulb, absolute values (μm)
pair of nuclei	WT	unc-23(e25)		pair of nuclei	WT	unc-23(e25)
1	11.7	15.9		1	25.78	4.96
2	16.5	23.8		2	23.4	8.98
3	16.5	19.3		3	32.47	15.42
4	14.5	22.2		4	28.94	13.01
5	26.2	16.5		5	39.31	16.83
6	15.1	15.4		6	26.02	15.48
7	13.9	13.2		7	27.11	16.37
8	14	21.8		8	21.72	12.82
9	13	24.3		9	31.14	22.07
10	21.5	18.8		10	30.62	17.96
11	19.9	40.4		11	34	17.49
12	9.51	21.6		12	27	23.15
13	23.9	15.5		13	29.51	19.54
14	18.1	20.5		14	24.16	21.12
15	15.3	16.9		15	22.43	3.52
16	12.2	16.8		16	32.09	24.79
17	24.7	24.5		17	28.34	42.92
18	13.2	31.2		18	24.79	4.55
19	17.4	14.2		19	29.27	8.35
20	19.8	25.9		20	26.35	4.13
21	16.2	27.1		21	23.81	7
22	15.3	10.9		22	32.73	6.24
23	12.3	19.1		23	26.76	-7.5
24	24.2	12.9		24	23.65	9.59
25	23.2	11.6		25	24.45	-2.88
26	21.2	45.4		26	23.9	13.51
27	24.2	24.8		27	26.02	20.5
28	23.4	37.8		28	34.08	10.11
29	14.8	8.79		29	23.94	23.36
30	12.3	20.2		30	22.78	13.37
31	25.8	27.6		31	25.29	20.59
32	18.6	68.7		32	22.41	14.34
33	16.3	11.9		33	24.58	10.54
34	11.3	14.9		34	37.67	21
35	15.2	22.3		35	20.66	-4.02
36	24.7	22.7		36	22.64	11.88
37	9.58	25		37	27.91	-11.91
38	20.1	34.4		38	30.1	-8
39	11.7	14.3		39	22.33	22
40	19.3	23.9		40	27.44	14.91
41	28.4	53.7		41	18.14	11.1
42	23.8	15.2		42	27.97	12.72
43	17.4	37.8		43	26.91	-11.35
44	17.3	9.19		44	18.39	18.77
45	9.06	16.3		45	28.49	9.07
46	13.6	16		46	20.53	18.88
47	20.9	38.1		47	24.44	10.81
48	18.6	30.3		48	23.58	13.11
49	14.5	74.5		49	30.28	3.27
50	26.7	10.4		50	27.12	14.61
51	18.2	33.1		51	36.91	36.38
52	20.8	32.9		52	27.69	-29.91
53	14.6	9.78		53	24.67	7.19
54	19.4	25		54	23.11	-9.31
55	13.6	13.9		55	31.05	-28.69
56	31.1	12.9		56	28.14	5.7
57	15.8	9.17		57	37.41	9.53
58	14.1	50.5		58	28.1	-44.53
59	21.8	14.5		59	26.42	7.34
60	16.2	20.7		60	20.54	5.49
61	18.6	24.8		61	20.82	10.55
62	19.8	19.4		62	23.74	10.3
63	17.1	8.35		63	27.12	22.61
64	20.8	22.6		64	23.21	19.19
65	16.6	13.1		65	30.88	17.28
66	22.8	27.3		66	22.61	9.89
67	15	14.6		67	20.93	10.14
68	16.3	15.8		68	37.25	13.96
69	18.5			69	19.35	-1.95
70	22.3			70	26.52	9.79
71	23.2			71	23.47	12.91
72	21.6			72	27.39	-9.63
73	25			73	21.25	13.44
74	45.3			74	37.6	15.98
75	20			75	22.46	6.54
76	12.4			76	28.74	12.21
77	25.9			77	23.38	20.79
78	14.3			78	24.77	22.04
79	26.9			79	20.71	-9.63
80	11.9			80	35.57	9.59
81	12.1			81	19.21	16.26
82	20.4			82	21.53
83	7.7			83	22.59
84	22.8			84	30.53
85	15.4			85	21.98
86	19.7			86	27.31
87	26.4			87	24.59
88	22.4			88	28.29
89	19.4			89	23.9
90	17.3			90	23.78
91	17.06			91	31.22
92	21.5			92	29.4
mean	18.5751	23.1306		mean	26.5173	9.75963
stdev	5.65083	13.0389		stdev	4.76802	13.2125
two-sided unpaired t test	p value between WT-unc-23= 0.0032			two-sided unpaired t test	p value between WT-unc-23 <0.0001
	degrees of freedom=158				degrees of freedom=171

## Sheet: Source Data Suppl Figure 3
Figure S3a
CEPsh glial cells phenotype of membrane length, phenotypic troups
		% animals in each phenotypic category					% animals in each phenotypic group				% mean of animals in each phenotypic group				% SD of animals in each phenotypic group				statistics
		31-38 um	39-53 um	54-93 um	>93 um	total animals	31-38 um	39-53 um	54-93 um	>93 um	31-38 um	39-53 um	54-93 um	>93 um	31-38 um	39-53 um	54-93 um	>93 um	p value Fischer's test on 4 phenotypic groups	p value 2-way ANOVA test (takes in account stdev)	2-way ANOVA test "F (DFn, DFd)"	test comparison
genotype	animal replicates
unc-23(WT) + mock RNAi Day-1	1	32	0	0	0	32	1	0	0	0	0.990476	0.00952381	0	0	0.0164957	0.0164957	0	0	p=0,3687	P=0,7353	F (3, 16) = 0,4286	with unc-23 RNAi day-1
	2	33	0	0	0	33	1	0	0	0
	3	34	1	0	0	35	0.971429	0.0285714	0	0
unc-23(WT) + unc-23 RNAi, Day-1	1	30	0	0	0	30	1	0	0	0	0.960784	0.0392157	0	0	0.0679236	0.0679236	0	0	P<0,0001	P<0,0001	F (3, 16) = 33,80	with unc-23 RNAi day-3
	2	30	4	0	0	34	0.882353	0.117647	0	0
	3	36	0	0	0	36	1	0	0	0
unc-23(WT) + mock RNAi, Day-3	1	30	0	0	0	30	1	0	0	0	0.983333	0.0166667	0	0	0.0288675	0.0288675	0	0	P<0,0001	P=0,0033	F (3, 16) = 6,965	with mock RNAi day-5
	2	38	2	0	0	40	0.95	0.05	0	0
	3	30	0	0	0	30	1	0	0	0
unc-23(WT) + unc-23 RNAi, Day-3	1	15	15	0	0	30	0.5	0.5	0	0	0.425	0.425	0.15	0	0.0661438	0.0901388	0.15	0	P<0,0001	P=0,0003	F (3, 16) = 11,21	with unc-23 RNAi day-5
	2	16	18	6	0	40	0.4	0.45	0.15	0
	3	15	13	12	0	40	0.375	0.325	0.3	0
unc-23(WT) + mock RNAi, Day-5	1	21	9	0	0	30	0.7	0.3	0	0	0.485316	0.420682	0.094002	0	0.243118	0.129219	0.167192	0	NS	NS	NS	NS
	2	20	10	0	0	30	0.666667	0.333333	0	0
	3	12	18	1	0	31	0.387097	0.580645	0.0322581	0
	4	6	15	11	0	32	0.1875	0.46875	0.34375	0
unc-23(WT) + unc-23 RNAi, Day-5	1	5	14	9	4	32	0.15625	0.4375	0.28125	0.125	0.14494	0.43869	0.308036	0.167857	0.0404882	0.0107638	0.0751009	0.0386309	P<0,0001	P=0,0158	F (3, 16) = 4,6661	with mock RNAi day-5
	2	5	12	11	5	28	0.178571	0.428571	0.392857	0.178571
	3	4	18	10	8	40	0.1	0.45	0.25	0.2
Figure S3c
		image background		Presynaptic sites intensity values		Absolute intensity values with background subtraction			Synaptic intensity values relative to WT average
genotype	animales	Mean	RawIntDen	Mean	RawIntDen	Mean	RawIntDen		Mean	Sum
WT	experiment 1_animal 1	6422	239156496	6451	240235639	29	1079143		0.783784	0.678712
	experiment 1_animal 2	6108	232619152	6107	232592609	-1	-26543		-0.027027	-0.0166938
	experiment 1_animal 3	6727	215968280	6766	217220856	39	1252576		1.05405	0.78779
	experiment 1_animal 4	7193	376180003	7311	382335377	118	6155374		3.18919	3.87134
	experiment 1_animal 5	6488	312275647	6508	313270235	20	994588		0.540541	0.625532
	experiment 1_animal 6	5402	117291551	5436	118030791	34	739240		0.918919	0.464935
	experiment 1_animal 7	5809	276653888	5851	278683737	42	2029849		1.13514	1.27664
	experiment 1_animal 8	6427	218311383	6442	218807055	15	495672		0.405405	0.311746
	experiment 2_animal 1	7211	733551494	7275	739995832	64	6444338		0.704	0.660626
	experiment 2_animal 2	7254	1150118258	7331	1162224607	77	12106349		0.847	1.24105
	experiment 2_animal 3	7243	742100621	7329	750842284	86	8741663		0.946	0.896131
	experiment 2_animal 4	7221	902638972	7273	909091451	52	6452479		0.572	0.661461
	experiment 2_animal 5	7257	936460387	7355	949182064	98	12721677		1.078	1.30413
	experiment 2_animal 6	7249	768854170	7295	773668881	46	4814711		0.506	0.493569
	experiment 2_animal 7	7270	660439372	7430	675041667	160	14602295		1.76	1.49692
	experiment 2_animal 8	6223	802257671	6326	815521922	103	13264251		1.133	1.35975
	experiment 2_animal 9	6231	432823122	6340	440353038	109	7529916		1.199	0.771912
	experiment 2_animal 10	6216	437893290	6329	445852198	113	7958908		1.243	0.815889
	experiment 2_animal 11	6183	855151690	6275	867818932	92	12667242		1.012	1.29855
					average exp 1	37	1.58999e+06	average relative WT	1	1
					average exp 1	90.9091	9.75489e+06	stdev relative WT	0.655227	0.802852
unc-23(m)	experiment 1_animal 1	6002	207261170	6008	207440599	6	179429		0.162162	0.112849
	experiment 1_animal 2	7224	231565660	7251	232415013	27	849353		0.72973	0.534189
	experiment 1_animal 3	7195	227000652	7216	227654133	21	653481		0.567568	0.410998
	experiment 1_animal 4	7234	262773048	7272	264149291	38	1376243		1.02703	0.865569
	experiment 1_animal 5	7234	195104892	7238	195259016	4	154124		0.108108	0.0969341
	experiment 1_animal 6	7242	265771586	7234	265497883	-8	-273703		-0.216216	-0.172142
	experiment 1_animal 7	7205	210399316	7219	210791587	14	392271		0.378378	0.246713
	experiment 2_animal 1	7207	172910716	7247	173868517	40	957801		0.44	0.0981867
	experiment 2_animal 2	6395	160239101	6405	160493182	10	254081		0.11	0.0260465
	experiment 2_animal 3	7235	214345836	7242	214549051	7	203215		0.077	0.0208321
	experiment 2_animal 4	4587	602875558	4617	606731810	30	3856252		0.33	0.395315
	experiment 2_animal 5	4698	662908365	4727	666988816	29	4080451		0.319	0.418298
	experiment 2_animal 6	6192	684938842	6278	694459843	86	9521001		0.946	0.976023
	experiment 2_animal 7	6191	519483628	6309	529392979	118	9909351		1.298	1.01583
	experiment 2_animal 8	3565	289498902	3591	291570192	26	2071290		0.286	0.212333
	experiment 2_animal 9	6201	501316778	6243	504773825	42	3457047		0.462	0.354391
	experiment 2_animal 10	4889	525029143	4937	530141298	48	5112155		0.528	0.524061
	experiment 2_animal 11	6214	558344950	6253	561821492	39	3476542		0.429	0.35639
	experiment 2_animal 12	5678	628486161	5755	636995116	77	8508955		0.847	0.872276
	experiment 2_animal 13	7238	932069119	7288	938552264	50	6483145		0.55	0.664604
	experiment 2_animal 14	7217	1210704863	7244	1215310623	27	4605760		0.297	0.472149
								average relative unc-23(m)	0.462309	0.413411
								stdev relative unc-23(m)	0.364071	0.341168
									p value=0.0022	p value=0.0037
Figure S3d
Source data for this figure panel are present in Table S1

[truncated: 8 more sheets: Source Data Suppl Figure 4, Source Data Suppl Figure 5, Source Data Suppl Figure 6, Source Data Suppl Figure 7, Source Data Suppl Figure 8, Source Data Suppl Figure 9, Source Data Suppl Table 2, Python code]
